# Supplementary material for: Hybrid and Rogue Kinases Encoded in the Genomes of Model Eukaryotes
Source: PLoS One. 2014 Sep 25;9(9):e107956. doi: 10.1371/journal.pone.0107956 (PMC4177888; doi:10.1371/journal.pone.0107956)
Supplement: Table S5 — Domain architectures, subfamily information and the length of 1498 sequences from 6 eukaryotes and 57 sequences from P.falciparum. (XLSX) [file pone.0107956.s006.xlsx]

## Sheet: Sheet1
Table S5: Domain architectures, subfamily information and the length of 1498 sequences from 6 eukaryotes and 57 sequences from P.falciparum
Uniprot Id and subfamily	Length	Domain spanning region and e-value
A0JLX3_CAMK_CAMKL	433	Pkinase|8|256|2.2e-65
A1A553_STE_STE20	966	PKK|585|724|3.9e-38	Pkinase|36|294|6.8e-65
A1Z7L9_TKL_STKR	601	Pkinase|305|588|2.4e-54	Activin_recp|127|204|1.2e-13	TGF_beta_GS|273|301|2.1e-13
A1Z840_CMGC_CDK	387	Pkinase|53|337|7.8e-68
A1ZBH7_STE_STE20	1218	CNH|869|1184|4e-79	Pkinase|26|283|1.6e-67
A2A9P5_CMGC_CDK	784	Pkinase|427|712|8.3e-68
A2AAJ9_CAMK_Trio	1411	Pkinase|11|188|3.3e-43	Pkinase|1118|1327|1.1e-40	I-set|905|989|2.8e-13
A2ABP1_CK1_CK1	415	Pkinase|9|246|7.2e-40
A2AQX6_CAMK_CAMKL	640	Pkinase|24|271|6.8e-68
A2CEE7_AGC_RSK	766	Pkinase|111|367|1.9e-68		Pkinase_C|391|430|4.9e-09	Pkinase|463|720|1.3e-69
A2CG49_CAMK_Trio	233	Pkinase|1|179|6.5e-37
A2VCQ3_TK_Ror	940	Pkinase|477|745|3.4e-43	Kringle|316|394|1.9e-23	Fz|173|300|3.4e-23	I-set|64|146|7.1e-17
A3KG01_TK_Eph	986	Ephrin_lbd|20|197|2.2e-78	Pkinase|622|879|3.2e-48	fn3|326|421|2.8e-17	SAM_1|911|975|1.9e-22		GCC2_GCC3|266|302|2e-07	Interfer-bind|467|511|1.2
A3KGC1_STE_STE20	544	Pkinase|268|519|1.4e-71	PBD|69|126|1.1e-22
A4V164_AGC_PDK1	755	Pkinase|167|324|5.3e-36
A7WK47_CAMK_CAMKL	726	Pkinase|11|265|5.1e-72		KA1|686|721|3.1e-10
A9C475_CMGC_DYRK	803	Pkinase|159|404|2.2e-48
B1AUL6_TK_Tec	651	Pkinase|394|640|5.7e-49	SH2|272|353|1e-20	PH|6|110|6.2e-15
B3KYA7_STE_STE20	519	Pkinase|56|306|6.5e-70	Mst1_SARAH|464|512|1.3e-26
B4E0Y9_STE_STE20	438	Pkinase|24|296|4e-68	DUF1241|370|429|0.0001
B7Z7J1_AGC_YANK	499	Pkinase|106|357|4e-60
B7Z8T0_CMGC_CDK	601	Pkinase|264|551|2.7e-72
B7Z9H7_AGC_YANK	407	Pkinase|23|280|1.5e-63
B7ZL90_AGC_RSK	745	Pkinase|73|330|2e-69	Pkinase_C|354|393|4.8e-09	Pkinase|426|683|6.5e-71
C0Z1Y5_CMGC_CLK	726	Pkinase|391|725|1e-42	SPK|108|212|9.7e-23
C6KRP0_TK_Ack	1072	Pkinase|115|374|1.1e-45	PBD|484|547|7.2e-13	SH3_2|384|434|4.4e-06
D3YT25_TK_Fer	390	Pkinase|134|380|1.7e-47	SH2|23|100|3e-10
D3Z239_CAMK_CAMKL	312	Pkinase|33|281|4.5e-70
D3Z245_CAMK_CAMKL	301	Pkinase|27|275|4.8e-71
D6R8W4_TK_Fer	517	Pkinase|155|414|5.8e-48	SH2|30|123|2.3e-05
E3N6Z0_CMGC_MAPK	376	Pkinase|30|316|2.4e-715
E3W997_CMGC_CDK	526	Pkinase|105|382|0.00068
E7EPP6_CAMK_CAMKL	492	Pkinase|118|280|3.1e-43
E7EQ88_CMGC_CDK	450	Pkinase|4|166|1.9e-38
E7ESA6_TK_FAK	1096	Focal_AT|958|1095|9.3e-66	Pkinase|467|718|5.1e-47	FERM_M|182|293|6.7e-09
E7ETV6_CMGC_SRPK	634	Pkinase|146|288|2.8e-22
E7EUW7_TK_Src	590	Pkinase|242|484|1.5e-46	SH2|124|205|8.6e-23	SH3_1|64|110|3.3e-15
E9JGM7_CAMK_DAPK	488	Pkinase|23|285|1.8e-69	Filament|355|447|0.0026
E9PC47_TKL_LISK	677	Pkinase|372|628|6.7e-49	LIM|55|109|1.1e-15	PDZ|196|284|2.9e-16
E9PF82_CAMK_CAMK2	533	Pkinase|14|272|4.1e-75	CaMKII_AD|380|507|2.5e-64
E9PFZ5_TK_CCK4	1078	I-set|41|122|1.2e-05	Pkinase|807|1066|3.1e-42	V-set|142|211|0.05	Herpes_gE|377|421|0.1
E9PU87_CAMK_CAMKL	487	Pkinase|1|201|7.3e-61
E9PUL9_STE_STE20	1331	Pkinase|25|289|2.7e-66	CNH|1023|1301|4.2e-59
E9Q3S4_STE_STE11	1401	Pkinase|1155|1400|5.6e-58
E9Q696_TK_Src	509	Pkinase|246|489|2e-49	SH2|127|209|3.4e-25	SH3_1|67|112|1e-13
E9Q6K6_CAMK_CAMKL	472	Pkinase|23|271|2e-66
E9Q767_CAMK_CAMKL	830	Pkinase|65|311|2.7e-68	Reprolysin|549|748|1.9e-56	Pep_M12B_propep|384|498|8.9e-26	Disintegrin|763|809|9.6e-08
E9Q8E2_CAMK_CAMKL	508	Pkinase|28|276|9.1e-69
E9QAH6_CAMK_CAMKL	503	Pkinase|28|271|5.6e-65
E9QM23_CAMK_CASK	664	Pkinase|12|276|2.8e-65	L27|346|399|5.6e-16	L27|405|457|7.4e-21	PDZ|491|567|1.2e-16
F2Z2J1_AGC_RSK	758	Pkinase|84|343|5.7e-72		Pkinase_C|366|406|2.7e-11	Pkinase|440|697|9.2e-72	Pkinase|415|670|3.3e-64
F5GUH7_TKL_IRAK	472	Pkinase|174|410|2.1e-44	Death|31|86|0.00033
F5H049_STE_STE20	1583	Pkinase|26|313|2.5e-57		CNH|1214|1549|3.1e-37
F5H2S1_CAMK_PHK	419	Pkinase|20|320|7.2e-66
F5H5C4_AGC_PKC	710	Pkinase|353|599|6.3e-61		C1_1|36|86|5.8e-17	C2|174|258|9.7e-28	Pkinase_C|641|679|6.5e-09
F5H6L9_CMGC_DYRK	545	Pkinase|219|515|3e-54
F6WCX7_STE_STE7	461	Pkinase|164|422|1.5e-53
F8VV08_CAMK_MAPKAPK	473	Pkinase|25|304|2.9e-61
F8W9D9_STE_STE7	351	Pkinase|70|329|7.1e-54
F8WAQ9_AGC_MAST	2626	DUF1908|258|535|4.8e-143	Pkinase|573|846|1.9e-63		PDZ|1172|1227|7.7e-08	Pkinase_C|864|905|0.041
F8WBA3_CAMK_PKD	920	Pkinase|595|847|7e-65	C1_1|150|197|4e-13	PH|431|547|3.3e-10
F8WEA9_TKL_RAF	923	Pkinase|614|873|3.8e-41	C1_1|348|390|0.0044
F8WJ68_CAMK_CAMKL	774	Pkinase|53|304|2.6e-76	KA1|730|774|8.9e-19
G3V1W8_TKL_STKR	517	Pkinase|218|501|1.1e-52	TGF_beta_GS|187|214|1.6e-14
G3V1Y2_TKL_MLK	892	Pkinase|162|396|5.5e-58
G3V5T9_CMGC_CDK	346	Pkinase|4|198|6.4e-65
G5E948_STE_STE20	1320	Pkinase|25|289|1.4e-64	CNH|1012|1290|1.8e-57
G5E982_AGC_DMPK	655	Pkinase|97|365|2.1e-50	DMPK_coil|496|556|5.7e-21	Pkinase_C|385|432|0.021
G5EBM6_TK_Fer	534	Pkinase|169|421|2e-47	SH2|63|142|0.002
G5EBW7_CK1_Worm6	327	Pkinase|24|252|3.1e-26
G5EC46_TK_Fer	533	Pkinase|124|373|5.4e-43	SH2|16|92|3.7e-14
G5ECH7_CMGC_CDK	292	Pkinase|4|286|1.7e-70
G5ECN5_STE_STE20	388	Pkinase|53|335|2.6e-43
G5EDB2_CMGC_CLK	903	Pkinase|552|879|3.1e-54
G5EDF7_STE_STE7	343	Pkinase|52|311|6e-52
G5EDH5_CMGC_MAPK	423	Pkinase|34|339|3.2e-63
G5EDS3_CMGC_CDK	577	Pkinase|238|519|1.2e-66
G5EE76_CAMK_CAMKL	1246	Pkinase|60|311|2e-77	KA1|1201|1246|3.6e-17
G5EEA3_CK1_Dual	794	Pkinase|184|369|3.3e-06	Pkinase|461|668|9.7e-12
G5EFC2_CK1_TTBKL	471	Pkinase|29|251|3.8e-20
G5EFD2_TKL_RAF	314	Pkinase|25|284|7.6e-47
G5EFI3_CMGC_CDK	342	Pkinase|38|324|1.8e-71
G5EFL7_CK1_Worm9	303	Pkinase|14|169|1.6e-17
G5EFV2_CAMK_CAMKL	1016	Pkinase|27|279|5.7e-67
G5EFX2_AGC_PKN	1018	Pkinase|691|935|1.6e-59	Pkinase_C|971|1014|2.4e-07
G5EG63_AGC_MAST	1370	Pkinase|360|633|3.2e-65	DUF1908|19|125|2.5e-13	PDZ|975|1054|2.5e-07	Pkinase_C|651|670|0.066
G5EGK5_TK_Ror	806	Pkinase|470|732|6e-44	Kringle|232|307|3.1e-17	Fz|83|202|5.3e-09
H0Y3D5_TK_FGFR	1030	Pkinase|697|969|2.5e-46	I-set|112|182|0.019	V-set|272|341|0.0047
H0Y4E8_CAMK_CAMKL	1363	Pkinase|60|311|7.9e-76
H2KYF8_CMGC_MAPK	367	Pkinase|60|352|7e-72
H2KYI1_CAMK_PIM	409	Pkinase|34|286|2.7e-48
H2KYN2_AGC_PKG	581	Pkinase|275|529|1.4e-63	cNMP_binding|55|137|2.7e-20
H2KYY2_TKL_MLK	842	Ank_2|82|172|2.5e-09	Ank_2|112|203|7.1e-15	Ank_2|179|263|1.9e-16	Ank_2|212|300|2e-15	Ank_2|282|376|1.1e-16		Pkinase|509|769|1.3e-47
H2KZ80_TK_Fer	430	Pkinase|122|374|1.4e-42	SH2|11|87|1.4e-11
H2KZB0_CAMK_MAPKAPK	443	Pkinase|94|353|4.2e-63
H2KZI0_CMGC_MAPK	375	Pkinase|32|326|1.6e-62
H2KZN3_TK_KIN6	478	Pkinase|169|442|2e-42
H2KZU7_TK_Met	1096	Pkinase|737|1000|5.3e-45	DUF912|636|674|0.092
H2KZW3_TKL_MLK	328	Pkinase|53|305|1.6e-52
H2L000_TK_Fer	276	Pkinase|3|254|3.5e-52
H2L099_STE_STE20	653	Pkinase|34|285|6.5e-69	DUF1241|580|631|0.00071
H2L0S6_CMGC_CDK	378	Pkinase|60|350|1.5e-67
H2RJ12_AGC_MAST	226	Pkinase|17|218|4.8e-61
H2RJ85_CMGC_CDK	467	Pkinase|137|418|1.5e-70
H2RJB2_CMGC_DYRK	312	Pkinase|26|181|1.3e-30
H2RJM0_STE_STE11	630	Pkinase|369|628|4.7e-66	PB1|44|120|4.3e-13
H2RKF2_CMGC_MAPK	418	Pkinase|24|319|6.8e-67
H2RKJ6_CAMK_CAMK1	355	Pkinase|23|273|2.6e-77
H2RKL9_CK1_CK1	256	Pkinase|17|247|6.8e-25
H2RKX0_AGC_PKC	287	Pkinase|7|250|3.7e-67
H2RL46_CMGC_CLK	480	Pkinase|163|479|1.4e-61
H2RLF0_STE_STE20	423	Pkinase|20|270|5.7e-71	DUF1241|353|409|0.00038
H2RMH9_AGC_RSK	760	Pkinase|33|303|2.6e-66	Pkinase|415|670|2.1e-67
H2RMV6_TK_Trk	823	Pkinase|519|805|3.3e-47	I-set|189|275|3e-07	ig|301|352|0.046	LRR_4|85|124|0.00019
H2RN27_AGC_PKG	586	Pkinase|278|535|1.3e-66	cNMP_binding|46|128|6e-18
H2RNG0_AGC_GRK	557	Pkinase|189|451|1.2e-60	RGS|53|170|8.6e-17
H2RNU5_AGC_Akt	469	Pkinase|140|395|2.4e-75	Pkinase_C|415|465|9.5e-09	PH|3|95|6.1e-07
H2RNW3_AGC_RSK	217	Pkinase|13|210|3.2e-44
H2RNW4_AGC_RSK	247	Pkinase|3|212|1.2e-63	Pkinase_C|235|247|0.16
H2RP62_CAMK_CAMKL	403	Pkinase|40|291|7.8e-66
H2RPU2_AGC_PKC	670	Pkinase|339|580|1.4e-62	C1_1|35|85|1.1e-15	C2|171|256|3.1e-28	Pkinase_C|622|660|4.2e-07
H2RPU4_AGC_PKC	283	Pkinase|7|250|1.1e-64
H2RQ19_STE_STE20	404	Pkinase|27|277|1.1e-68
H2RQK8_AGC_GRK	575	Pkinase|187|447|5.9e-64	RGS|54|170|2.4e-20
H2RQT9_STE_STE11	1365	Pkinase|674|926|6.3e-63
H2RQZ0_TK_Eph	987	Ephrin_lbd|28|200|6.3e-57	Pkinase|625|879|3.6e-48	fn3|326|412|5.9e-11	SAM_1|914|976|8e-22	Interfer-bind|472|529|0.018
H2RR34_TK_Src	484	Pkinase|233|480|1.7e-46	SH2|116|193|1.6e-19	SH3_1|52|91|4.3e-11
H2RR37_TK_Src	493	Pkinase|228|475|9.4e-54	SH2|117|194|7.8e-23	SH3_1|56|102|9.6e-09
H2RRP1_AGC_PKG	602	Pkinase|321|384|7.7e-06	cNMP_binding|202|287|2.7e-21	Pkinase_C|570|599|0.0087	Med4|14|64|0.014
H2RRP2_AGC_PKG	196	Pkinase|22|196|3.3e-49
H2RRY9_CAMK_CAMKL	262	Pkinase|5|258|2.1e-72
H2RS87_AGC_MAST	1205	Pkinase|2|192|2.7e-40	PDZ|526|604|6.8e-10
H2RSN9_STE_STE20	972	PKK|620|759|7.1e-35	Pkinase|37|295|3.1e-68
H2RTC8_AGC_NDR	1068	Pkinase|652|805|2.2e-40	Pkinase_C|976|1029|1.7e-09
H2RTG1_CAMK_PIM	305	Pkinase|39|294|5.3e-60
H2RU63_TK_Ack	1108	Pkinase|140|395|4e-42	GTPase_binding|462|529|1.4e-31	Inhibitor_Mig-6|823|907|2.3e-30	UBA|1026|1063|3.3e-05	SH3_1|416|454|3.2e-06
H2RU99_CMGC_DYRK	629	Pkinase|201|497|2.6e-59
H2RUE1_TK_Src	451	Pkinase|187|432|2.8e-49	SH2|70|150|1.4e-24	SH3_1|5|57|5.7e-14
H2RUV2_AGC_PKN	979	Pkinase|653|910|5e-64	HR1|38|101|2.6e-17	Pkinase_C|932|976|3.9e-08
H2RVH1_TK_Eph	953	Ephrin_lbd|1|173|3.8e-75	Pkinase|602|854|6.2e-47	fn3|298|393|2.9e-12	SAM_1|881|942|3.4e-12	GCC2_GCC3|235|272|1.3e-06
H2RVI9_TKL_STKR	411	Pkinase|160|408|1.9e-51		Activin_recp|19|83|3.7e-08
H2RVQ6_CMGC_DYRK	336	Pkinase|10|329|1.4e-50
H2RW06_TKL_RIPK	817	Ank_2|408|497|2.5e-11	Ank_2|500|562|2.9e-16	Ank_2|568|628|9.7e-15	Ank_2|604|694|3.1e-23	Ank_2|701|761|1.1e-05	Pkinase|26|281|1.1e-45
H2RWC6_TKL_RAF	573	Pkinase|303|555|9.9e-58	RBD|24|95|5.6e-27	C1_1|103|148|3.5e-10
H2RX34_TK_Src	214	Pkinase|8|211|8.5e-43
H2RZ83_CK1_VRK	261	Pkinase|110|177|4.8e-09
H2S120_STE_STE20	425	Pkinase|94|362|3.2e-59
H2S1D2_TK_Trk	827	Pkinase|542|810|9.2e-49	I-set|207|297|4.8e-06	LRR_4|101|141|4.9e-06
H2S1Y7_TK_Eph	201	Pkinase|4|200|2.3e-37
H2S245_AGC_SGK	431	Pkinase|98|344|1.3e-70	Pkinase_C|375|425|1.9e-08
H2S2D8_CAMK_CAMKL	468	Pkinase|14|264|1.5e-70
H2S2L9_STE_STE20	1157	Pkinase|30|281|6.6e-62
H2S326_STE_STE7	211	Pkinase|3|193|6.6e-41
H2S3S4_CMGC_CK2	488	Pkinase|1|172|1.9e-32	DUF227|391|462|0.00028
H2S406_TK_Src	551	Pkinase|288|530|1.1e-48	SH2|166|248|3.8e-27	SH3_1|105|152|1.5e-20
H2S418_CMGC_CDK	301	Pkinase|6|285|1.1e-78
H2S4F6_TK_Ror	216	Pkinase|8|214|1.1e-36
H2S551_AGC_GRK	571	Pkinase|184|430|1.7e-62	RGS|52|167|4.9e-19
H2S5X9_CAMK_CAMK2	594	Pkinase|14|272|1.5e-73	CaMKII_AD|462|589|4.6e-59
H2S653_TK_Musk	713	Pkinase|435|712|8.6e-45	Kringle|245|323|2.3e-23	I-set|2|72|1.1e-14	Fz|103|194|1.5e-09
H2S6W1_CMGC_DYRK	600	Pkinase|217|530|2.2e-59
H2S715_AGC_PKN	939	Pkinase|613|871|3.1e-63	HR1|44|105|2.4e-18	Pkinase_C|892|936|1.1e-10
H2S727_STE_STE7	191	Pkinase|24|184|4.3e-34
H2S7D4_TK_Src	241	Pkinase|7|211|4.4e-40
H2S7Z2_AGC_Akt	479	Pkinase|150|405|2.9e-75	PH|6|105|4.9e-11	Pkinase_C|425|475|3.9e-09
H2S859_TK_FGFR	771	Pkinase|432|706|1.2e-47	I-set|11|74|1.9e-08	C2-set_2|135|161|0.0075
H2S883_CAMK_Trio	2961	I-set|2|85|3e-14	Pkinase|1208|1459|4.7e-52	ig|587|647|0.0001	fn3|895|978|4.3e-08	C2-set_2|807|843|0.057
H2S884_CAMK_Trio	2958	I-set|2|84|2.8e-13	Pkinase|1234|1485|2.5e-53	ig|608|668|0.00037	fn3|913|999|5.2e-05
H2S8B2_CAMK_MAPKAPK	388	Pkinase|54|312|6.7e-63
H2S8S1_STE_STE20	1320	Pkinase|25|289|2.9e-65	CNH|1012|1290|1.5e-59
H2S9D1_AGC_NDR	467	Pkinase|88|380|5.2e-61	Pkinase_C|398|450|5.3e-08
H2S9D4_AGC_RSK	337	Pkinase|6|264|7.4e-72	Pkinase_C|289|332|1.1e-11
H2S9W5_TKL_MLK	1005	Pkinase|137|393|2.4e-60	SH3_1|49|98|1.9e-13	DUF3552|407|474|0.017
H2SA04_CMGC_DYRK	663	Pkinase|113|433|2.7e-53
H2SAG2_TK_Eph	945	Ephrin_lbd|4|155|3.8e-68	Pkinase|580|833|3.2e-45	fn3|281|369|7.7e-10	SAM_1|872|932|4e-18	GCC2_GCC3|222|256|7.7e-06
H2SAH6_CMGC_CDK	469	Pkinase|26|335|4.3e-58
H2SAH8_TKL_RIPK	629	Pkinase|73|345|6.5e-39	CARD|521|603|1e-15
H2SAW0_CAMK_CAMKL	1233	Pkinase|72|323|7.3e-74
H2SAY8_CMGC_CDK	292	Pkinase|4|286|8.5e-75
H2SBF2_TK_JakA	1105	Pkinase|521|777|2.1e-23	SH2|393|457|6.1e-06	Pkinase|825|1094|1.3e-46
H2SBR6_TKL_STKR	512	Pkinase|193|474|7.4e-55	Activin_recp|29|115|2.1e-09
H2SBU9_CMGC_CDK	230	Pkinase|4|228|7.2e-59
H2SC09_CAMK_DAPK	214	Pkinase|1|210|4.7e-55
H2SCA1_TK_FGFR	895	I-set|14|107|1.6e-11	Pkinase|552|825|1.2e-47	ig|22|92|3.5e-08	C2-set_2|249|276|0.39
H2SCB9_CMGC_DYRK	341	Pkinase|10|334|4e-51
H2SCY9_CMGC_MAPK	300	Pkinase|91|296|2e-57
H2SD03_TK_EGFR	1004	Recep_L_domain|27|138|1.5e-25	Pkinase|691|945|2.1e-40	Furin-like|158|310|4e-23
H2SD98_CAMK_CAMKL	659	Pkinase|18|220|1.4e-64	KA1|614|655|2.8e-15
H2SDA2_TKL_MLK	347	Pkinase|26|263|8.1e-60
H2SDI5_TK_Tec	613	Pkinase|362|607|1.1e-47	SH2|235|321|1.1e-19	BTK|118|147|4.5e-15	SH3_1|173|219|3.9e-11	PH|6|110|2.2e-09
H2SDT7_STE_STE20	273	Pkinase|18|273|3.6e-66
H2SEE9_CAMK_CAMK1	204	Pkinase|1|198|3.2e-62
H2SEN5_AGC_PKC	290	Pkinase|7|271|4.1e-59
H2SER1_AGC_PKA	354	Pkinase|48|299|7.5e-68	Pkinase_C|319|342|0.046
H2SFA4_TK_Src	502	Pkinase|241|484|1.7e-47	SH2|122|204|4.3e-26	SH3_1|62|108|2.8e-15
H2SFS8_TK_PDGFR	985	Pkinase|582|675|5.2e-12	ig|56|98|0.0098	V-set|215|287|0.0088	C2-set_2|328|370|0.19
H2SFW9_CMGC_DYRK	344	Pkinase|10|337|2.6e-53
H2SG45_AGC_PKC	746	Pkinase|419|661|1e-65	C1_1|171|222|2.8e-15	C2|8|98|8.6e-12	Pkinase_C|698|741|8.2e-10
H2SGC1_TKL_RAF	472	Pkinase|116|375|2.5e-41	Gal-bind_lectin|395|472|6.2e-18
H2SGJ1_CK1_CK1	449	Pkinase|46|281|4.8e-35	CK1gamma_C|333|419|2e-17
H2SGW5_STE_STE7	423	Pkinase|125|381|4.2e-53
H2SGY5_CMGC_GSK	438	Pkinase|83|367|6.8e-63
H2SHC4_CK1_CK1	449	Pkinase|52|288|5.1e-33	CK1gamma_C|338|419|8.2e-14
H2SHM8_STE_STE20	562	Pkinase|289|538|1.3e-72	PBD|73|130|2e-23
H2SIL7_CAMK_Trbl	355	Pkinase|119|319|1.2e-29
H2SIM8_CAMK_CAMK1	444	Pkinase|85|364|1.9e-70
H2SIN2_AGC_PKC	680	Pkinase|355|607|9.4e-66	C1_1|162|212|1.6e-14	Pkinase_C|627|673|2.8e-14
H2SIN3_CMGC_MAPK	361	Pkinase|25|309|3.9e-72
H2SIP5_CAMK_CAMK1	432	Pkinase|22|274|8.9e-80
H2SJ02_STE_STE20	1009	Pkinase|29|279|9.3e-58
H2SJ10_TK_InsR	1421	Recep_L_domain|51|166|1.7e-26	Pkinase|1001|1263|2.2e-42	Furin-like|182|335|3.4e-38	fn3|610|647|9.5e-05
H2SJ60_CMGC_RCK	633	Pkinase|4|285|3.4e-72
H2SJF2_CAMK_PSK	423	Pkinase|97|354|3.4e-73
H2SK45_CAMK_CAMKL	552	Pkinase|198|356|1.1e-48
H2SLA2_CAMK_PIM	326	Pkinase|37|289|1.3e-61
H2SLC2_TK_Eph	967	Ephrin_lbd|9|190|2.7e-77	Pkinase|606|859|1.7e-47	fn3|319|414|2.5e-17	SAM_1|894|956|8.6e-23	GCC2_GCC3|258|295|1.8e-07
H2SLE5_CAMK_MAPKAPK	474	Pkinase|86|367|3.4e-64
H2SLT2_TKL_STKR	534	Pkinase|237|521|4.7e-52		TGF_beta_GS|206|234|2.9e-15	Activin_recp|64|141|2.4e-12
H2SLX6_TK_Lmr	1627	Pkinase|110|373|6.6e-34
H2SM62_AGC_PKC	589	Pkinase|247|515|5.2e-65	PB1|19|100|3.9e-15	C1_1|134|184|6e-15	Pkinase_C|537|580|4.6e-08
H2SML4_AGC_RSK	317	Pkinase|6|261|5.3e-70	Pkinase_C|283|317|0.00013
H2SMP3_TK_VEGFR	1354	I-set|241|327|2.1e-06	Pkinase|857|956|6.9e-11	Herpes_gE|736|781|0.23	C2-set_2|708|744|0.02
H2SMQ2_AGC_PKN	788	Pkinase|461|708|2.3e-63	HR1|2|30|0.0053	Pkinase_C|746|784|1.9e-06
H2SMS4_AGC_PKA	303	Pkinase|3|257|3.1e-69	Pkinase_C|279|295|0.1
H2SN22_CMGC_MAPK	306	Pkinase|3|291|6.3e-68
H2SNI0_TK_PDGFR	656	Pkinase|260|366|2e-15
H2SNU0_AGC_GRK	572	Pkinase|188|448|1.1e-64	RGS|53|170|2.4e-18
H2SPA2_TK_Eph	969	Ephrin_lbd|2|178|3.6e-77	Pkinase|605|861|8.6e-48	fn3|308|402|1.9e-16	SAM_1|896|957|7.7e-24	GCC2_GCC3|241|283|1.3e-06	VSP|235|318|0.00027
H2SPZ1_AGC_RSK	704	Pkinase|36|294|2.3e-70	Pkinase_C|320|358|4.7e-10	Pkinase|386|643|6.4e-72
H2SQ58_TK_Src	236	Pkinase|7|214|6e-40
H2SQA9_CAMK_Trbl	345	Pkinase|75|308|6.6e-35
H2SQL7_TK_Syk	593	Pkinase|333|580|1.3e-44	SH2|11|88|6.1e-16
H2SQR1_TK_Abl	1176	F_actin_bind|1007|1176|1.3e-52	Pkinase|252|499|3.1e-49	SH2|135|210|1.6e-23	SH3_1|75|121|4e-12
H2SQS1_CMGC_CDK	301	Pkinase|4|289|6.1e-69
H2SRG5_CMGC_CDK	440	Pkinase|98|390|3.3e-70
H2SRI9_AGC_GRK	539	Pkinase|184|430|4.4e-60	RGS|47|165|3.1e-10
H2SRL6_TK_VEGFR	1207	I-set|228|306|6.3e-05	Pkinase|812|916|1.4e-11	C2-set_2|661|687|0.0096
H2SRS1_AGC_PKA	373	Pkinase|69|320|3.3e-70
H2SS86_TKL_STKR	1024	Pkinase|191|486|3.7e-46	Activin_recp|42|114|2.5e-09
H2SSJ7_CAMK_PKD	812	Pkinase|514|767|1.4e-63	C1_1|108|158|4.8e-12	PH|378|474|8.6e-05
H2SSP0_CMGC_GSK	416	Pkinase|107|391|2.1e-63
H2SSQ5_STE_STE11	1279	Pkinase|601|851|1.3e-62
H2STG1_CAMK_CAMKL	825	Pkinase|76|116|5.6e-05	KA1|778|825|2.5e-16	UBA|429|464|0.001
H2STG9_TK_Eph	986	Ephrin_lbd|40|212|1.5e-76	Pkinase|625|878|1.1e-44	fn3|337|426|4.5e-15	SAM_1|917|977|3.1e-21	Interfer-bind|474|518|0.013	GCC2_GCC3|278|311|0.0012
H2STS2_CAMK_DAPK	453	Pkinase|13|275|2.4e-71	DUF1394|325|409|0.031
H2STU2_TK_Src	446	Pkinase|184|425|6.7e-50	SH2|65|147|1.4e-24	SH3_1|5|51|1.4e-13
H2STV4_TK_Eph	176	Pkinase|1|174|1.6e-33
H2SU65_STE_STE20	179	Pkinase|6|177|2.2e-52
H2SUK1_TK_PDGFR	975	Pkinase|585|682|1.4e-13	I-set|227|307|0.0021	C2-set_2|417|497|0.0075
H2SV00_CMGC_MAPK	444	Pkinase|58|344|6.1e-68
H2SV11_TKL_RAF	661	Pkinase|366|619|6.6e-59	C1_1|161|207|7.8e-12
H2SVP5_CAMK_PIM	454	Pkinase|128|362|1.9e-29	GIY-YIG|33|84|9.6e-05
H2SW46_CMGC_DYRK	566	Pkinase|176|489|1.1e-58
H2SWR9_CMGC_DYRK	729	Pkinase|158|477|8.9e-53
H2SX30_CAMK_CAMKL	760	Pkinase|65|316|5.5e-78
H2SXS5_TKL_STKR	483	Pkinase|183|467|1.6e-60	TGF_beta_GS|152|180|2.1e-16	Activin_recp|12|84|5e-07
H2SYD4_TK_Eph	968	Ephrin_lbd|9|181|1.7e-71	Pkinase|602|858|2.7e-46	fn3|310|405|1.7e-13	SAM_1|893|957|1.2e-22	GCC2_GCC3|250|285|4.6e-07	Interfer-bind|451|495|0.068
H2SYP5_TKL_STKR	471	Pkinase|175|458|5.5e-54	TGF_beta_GS|145|171|5.4e-15
H2SZ97_TK_Eph	873	Ephrin_lbd|1|172|1.2e-69	Pkinase|604|859|3.9e-45	fn3|301|390|3.1e-15	GCC2_GCC3|238|276|2.4e-05
H2SZX0_AGC_DMPK	1464	Pkinase|77|343|6.9e-56	CNH|1243|1464|4.4e-50	DMPK_coil|885|945|8.5e-28	C1_1|1022|1072|1.5e-10	Pkinase_C|361|405|6.1e-10	Mnd1|733|835|0.00044	PH|1102|1209|0.0032	Myosin_tail_1|446|621|0.011
H2SZX4_CAMK_PIM	297	Pkinase|21|277|8.4e-38
H2SZX5_CAMK_PIM	276	Pkinase|73|275|6e-27
H2T0D0_TK_Fer	369	Pkinase|82|340|3.9e-33
H2T0L4_TK_FAK	1036	Focal_AT|904|1035|8e-62	Pkinase|430|681|3.2e-46	FERM_M|141|251|1.5e-08
H2T190_TK_Eph	965	Ephrin_lbd|1|174|2.7e-75	Pkinase|591|853|3.2e-47	fn3|300|388|1.1e-11	SAM_1|891|949|3.1e-12	GCC2_GCC3|237|275|4.6e-05
H2T1I5_CAMK_CAMK2	630	Pkinase|13|271|1.5e-74	CaMKII_AD|498|625|5.9e-63	SnoaL_2|507|614|0.0022
H2T1W5_TK_PDGFR	1048	Pkinase|598|693|7e-16	I-set|226|310|1.2e-06	V-set|37|111|0.19	C2-set_2|344|364|1.3
H2T2A3_TKL_STKR	514	Pkinase|192|484|2.7e-47	ecTbetaR2|3|108|5.6e-45
H2T2D2_CAMK_DCAMKL	747	Pkinase|385|642|7.1e-74	DCX|69|133|1.2e-20
H2T2E7_TK_InsR	1333	Recep_L_domain|19|130|9.6e-27	Pkinase|974|1238|1.2e-41	Furin-like|146|309|4e-36	fn3|593|634|8.7e-05
H2T2G3_CAMK_CAMK2	579	Pkinase|66|304|1e-60	CaMKII_AD|447|574|8.7e-60
H2T3P8_CAMK_CAMKL	436	Pkinase|54|269|6.3e-65
H2T488_CK1_VRK	391	Pkinase|136|325|3.4e-13
H2T4L9_TK_Ack	1016	Pkinase|122|372|4.3e-40	GTPase_binding|441|508|1.4e-24	SH3_1|389|433|5.8e-07	UBA|942|966|0.36
H2T5A2_AGC_MAST	1595	DUF1908|62|335|6.5e-140	Pkinase|379|651|7.6e-65	PDZ|944|1020|4.9e-08	Pkinase_C|669|700|0.0072
H2T606_STE_STE20	292	Pkinase|15|264|5.6e-72
H2T6C4_CAMK_Trio	213	Pkinase|1|197|7.7e-46
H2T6F9_TK_Eph	985	Ephrin_lbd|2|195|4.5e-54	Pkinase|624|881|1.8e-40	fn3|334|420|0.0013	SAM_1|914|975|2.2e-17	GCC2_GCC3|262|301|4e-07
H2T730_CMGC_SRPK	651	Pkinase|81|224|6.1e-24
H2T765_TKL_LISK	661	Pkinase|45|237|3.2e-45
H2T7E5_CAMK_PKD	860	Pkinase|550|802|8.6e-65	C1_1|124|174|2.1e-13	PH|387|467|1e-07
H2T7G7_AGC_RSK	738	Pkinase|66|325|1.9e-69	Pkinase_C|349|388|1.6e-09	Pkinase|419|676|3.2e-71
H2T844_CMGC_DYRK	1013	Pkinase|698|1009|2.1e-48
H2T850_CMGC_DYRK	1235	Pkinase|222|550|1.3e-52
H2T860_STE_STE20	1146	Pkinase|29|281|1.4e-60
H2T8G4_CAMK_PIM	334	Pkinase|141|324|6.4e-31
H2T8K6_AGC_RSK	509	Pkinase|65|326|3.5e-70	Pkinase_C|348|391|3.2e-09
H2T8R4_TK_FAK	205	Pkinase|5|204|2.4e-36
H2T8X4_AGC_MAST	1274	DUF1908|63|336|1.9e-154	Pkinase|357|630|1.4e-64	PDZ|841|917|7.3e-07
H2T903_TK_Eph	989	Ephrin_lbd|32|206|6.3e-78	Pkinase|623|877|1.8e-46	fn3|333|421|1.1e-14	SAM_2|915|975|1.6e-18	GCC2_GCC3|268|308|8.2e-07
H2TA07_AGC_DMPK	425	Pkinase|73|320|4.4e-49	Pkinase_C|356|402|1.9e-07
H2TA58_CMGC_MAPK	358	Pkinase|25|310|1.2e-67
H2TA66_AGC_SGK	423	Pkinase|98|354|6.5e-59	Pkinase_C|374|418|2.8e-07
H2TAE9_CMGC_MAPK	367	Pkinase|23|310|3.2e-66
H2TAG4_AGC_Akt	480	Pkinase|152|408|4.9e-75	PH|6|106|7.4e-14	Pkinase_C|428|476|9e-11
H2TAQ1_STE_STE20	1077	Pkinase|35|285|7.5e-62	PKK|755|842|4.4e-18
H2TB67_CMGC_MAPK	361	Pkinase|25|309|3.7e-68
H2TBB0_CMGC_MAPK	366	Pkinase|23|307|1.5e-65
H2TBU0_CMGC_CLK	254	Pkinase|1|246|1.9e-46
H2TCP7_STE_STE20	360	Pkinase|21|84|7.8e-11
H2TCV4_TK_JakA	1102	Pkinase|522|775|3.1e-26	SH2|379|457|4.3e-07	Pkinase|820|1089|1.7e-76
H2TD26_CMGC_CDK	371	Pkinase|19|315|1.7e-70
H2TDP8_AGC_SGK	486	Pkinase|153|409|3.6e-69	PX|10|113|8.1e-24	Pkinase_C|429|481|1.1e-08
H2TDZ8_TKL_MLK	896	Pkinase|164|399|1.9e-59	IFT57|423|503|0.044
H2TE37_TK_Fer	828	Pkinase|572|819|9.7e-51	SH2|467|538|5e-22	FCH|1|94|3.2e-14
H2TE41_TK_JakA	1067	Pkinase|540|765|7.5e-18	Pkinase|540|765|7.5e-18
H2TEA0_CMGC_CLK	521	Pkinase|183|499|2.4e-60
H2TEG0_STE_STE20	882	CNH|553|851|1e-70	Pkinase|16|272|3.7e-63
H2TEV4_CMGC_CDK	469	Pkinase|140|420|1.2e-69
H2TF48_CAMK_CAMKL	589	Pkinase|28|277|7.9e-79
H2TF96_CMGC_MAPK	518	Pkinase|14|305|2.4e-74
H2TFC5_AGC_SGK	330	Pkinase|8|262|1.1e-68	Pkinase_C|283|329|2.8e-07
H2TFV3_CAMK_MAPKAPK	324	Pkinase|58|202|4.7e-39
H2TG49_STE_STE20	518	Pkinase|17|291|2e-63
H2TGS1_CMGC_CDK	300	Pkinase|4|288|3.2e-64
H2THC7_AGC_PKC	666	Pkinase|341|583|5.6e-64	C1_1|34|84|7.7e-16	C2|170|256|3.1e-27	Pkinase_C|622|662|1.6e-09
H2THF7_CMGC_CDKL	349	Pkinase|4|287|1.8e-78
H2TI01_TK_Trk	807	Pkinase|514|788|1.6e-47	I-set|193|274|3.6e-08
H2TI07_CAMK_DAPK	221	Pkinase|1|213|7.8e-53
H2TIX7_TK_Syk	293	Pkinase|33|278|1.7e-53
H2TJ85_CMGC_CDK	538	Pkinase|206|487|3.3e-70
H2TJC8_CAMK_CAMK1	617	Pkinase|28|217|6.8e-61
H2TJE3_CK1_TTBK	1089	Pkinase|21|242|1e-33
H2TJI9_CAMK_CAMKL	456	Pkinase|50|316|2.7e-50
H2TKG3_TK_Axl	865	Pkinase|472|735|2.7e-43	I-set|4|82|1.3e-12	fn3|186|269|4.3e-07
H2TKN7_TK_Met	1375	Sema|57|462|3.9e-60	Pkinase|1067|1321|6.2e-42	TIG|552|634|6.4e-06
H2TKP5_CK1_CK1	417	Pkinase|9|244|3.3e-39
H2TKY4_CAMK_CAMKL	216	Pkinase|15|215|1.4e-69
H2TL14_TK_Lmr	1434	Pkinase|105|367|1.4e-30
H2TLH3_CAMK_Trio	2526	RhoGEF|723|893|2.3e-34	Pkinase|2213|2463|3.1e-52	Spectrin|8|103|1.8e-07	I-set|2095|2186|1.3e-18	SH3_1|1088|1141|3e-07	PH|911|1017|0.0003
H2TM27_STE_STE11	1322	Pkinase|637|889|1.4e-61	Myosin_TH1|541|624|0.042
H2TM73_CMGC_CDK	310	Pkinase|12|261|0.00033
H2TMP4_AGC_MAST	1240	DUF1908|63|336|1.9e-148	Pkinase|375|647|7.5e-63	PDZ|956|1003|3.5e-08	Pkinase_C|667|709|0.048
H2TNG9_STE_STE11	206	Pkinase|19|206|5.8e-53
H2TNR8_CAMK_MAPKAPK	401	Pkinase|66|323|5.1e-62
H2TP38_TK_VEGFR	1275	Pkinase|778|874|9.7e-11	V-set|9|83|3.7e-06	C2-set|255|293|0.018
H2TP89_CAMK_CAMK1	421	Pkinase|34|284|8.8e-58
H2TPC9_CAMK_CAMKL	672	Pkinase|2|238|1e-67
H2TPJ1_CMGC_DYRK	361	Pkinase|26|177|5e-29
H2TPJ8_AGC_Akt	481	Pkinase|154|409|1e-73		PH|6|106|3.3e-13	Pkinase_C|429|477|4.5e-09
H2TPN4_AGC_PKG	668	Pkinase|358|616|2.8e-67	cNMP_binding|119|200|1.4e-18
H2TPZ3_AGC_PKA	350	Pkinase|46|298|8.4e-69	Pkinase_C|320|339|0.13
H2TQ24_CAMK_DAPK	369	Pkinase|1|156|2.3e-39
H2TQC4_AGC_PKC	332	Pkinase|7|260|2.8e-67	Pkinase_C|280|326|8e-11
H2TQS3_TKL_LISK	605	Pkinase|293|505|1.3e-45	LIM|1|31|0.00017	PDZ|119|195|4.5e-09
H2TQW7_AGC_RSK	699	Pkinase|26|285|2.5e-71	Pkinase_C|308|347|7.5e-09	Pkinase|382|689|5.9e-71
H2TR49_CMGC_MAPK	368	Pkinase|23|315|3.8e-71
H2TR75_AGC_DMPK	207	Pkinase|7|206|7.7e-55
H2TR76_AGC_DMPK	361	Pkinase|3|300|2.5e-56	Pkinase_C|321|361|2.5e-07
H2TR81_CMGC_DYRK	1147	Pkinase|199|527|8e-52
H2TRC8_TK_DDR	875	Pkinase|578|868|3.3e-42	F5_F8_type_C|42|190|2e-22
H2TRX3_TKL_MLK	1081	Pkinase|180|437|1.5e-60	SH3_1|94|143|6.6e-12	DUF3552|452|519|0.041
H2TSK1_TK_Csk	444	Pkinase|197|437|5e-46	SH2|83|157|7.9e-19	SH3_2|14|68|0.00021
H2TSP0_CAMK_CAMKL	433	Pkinase|53|325|1.9e-39
H2TTF0_CK1_CK1	298	Pkinase|9|246|2e-40
H2TTL9_AGC_MAST	790	Pkinase|10|169|3.6e-38
H2TTQ8_TK_Ack	722	Pkinase|114|367|6.3e-41	SAM_2|29|64|0.0083	GTPase_binding|453|482|0.019
H2TTT7_CMGC_CDK	390	Pkinase|57|341|7.3e-66
H2TU34_TK_FAK	207	Pkinase|5|206|5.2e-39
H2TUK3_TKL_MLK	860	Pkinase|157|392|8.6e-61
H2TV41_CAMK_CAMKL	421	Pkinase|62|313|1.8e-63
H2TVV3_AGC_PKC	681	Pkinase|353|596|5.1e-63	C1_1|173|224|3.6e-15	Pkinase_C|633|677|9.5e-13	C2|8|98|4.8e-09
H2TW15_AGC_RSK	820	Pkinase|34|318|2.6e-60	Pkinase_C|340|382|8.4e-07	Pkinase|432|681|3.4e-69
H2TWA3_AGC_SGK	338	Pkinase|8|251|7.2e-70	Pkinase_C|284|329|1.9e-07
H2TWJ5_CAMK_CAMKL	598	Pkinase|112|363|7.9e-79	UBA_2|390|407|0.017
H2TWR3_TKL_RAF	986	Pkinase|703|962|9e-41	C1_1|419|461|0.0025
H2TXG8_TKL_RAF	778	Pkinase|469|723|3.5e-59	RBD|166|237|5.9e-29	C1_1|245|290|1.2e-11	DUF3827|372|429|0.0037
H2TXS3_TKL_MLK	979	Pkinase|95|351|2.9e-60	SH3_1|9|58|1.8e-11
H2TY08_TK_Eph	977	Ephrin_lbd|29|194|1.4e-54	Pkinase|616|869|3.9e-49	fn3|316|405|1e-11	SAM_1|906|966|5.7e-19	GCC2_GCC3|255|291|3.5e-05	Interfer-bind|458|507|0.32
H2TYM0_TKL_RIPK	638	Pkinase|20|289|3.5e-46	Death|567|634|9.1e-14
H2TZ04_TK_EGFR	1179	Recep_L_domain|28|138|9.6e-23	Pkinase|683|943|1.7e-40	Furin-like|155|309|1.3e-29
H2TZU4_AGC_PKC	688	Pkinase|364|616|1.1e-66	C1_1|166|216|1.8e-15	Pkinase_C|638|682|8.2e-11
H2TZZ5_AGC_NDR	222	Pkinase|29|221|1e-56
H2U0K9_CMGC_CK2	442	Pkinase|133|236|4.9e-16
H2U116_TKL_MLK	992	Pkinase|217|452|9.2e-62	IFT57|476|556|0.087
H2U165_TKL_LRRK	1973	Pkinase|1505|1757|1.1e-43	Miro|964|1081|4.3e-20	LRR_4|802|840|0.0022	Ank_2|542|599|0.00016	LRR_1|874|892|0.34
H2U1C1_TK_Tec	634	Pkinase|379|624|7.6e-49	SH2|257|338|1.9e-21	BTK|119|149|1.3e-15	PH|5|111|1e-11	SH3_1|197|242|4.4e-12
H2U212_TK_DDR	885	Pkinase|595|878|9.7e-43	F5_F8_type_C|41|173|1e-24
H2U233_TK_Axl	1065	Pkinase|678|940|4.2e-40	fn3|273|356|1.3e-09	I-set|86|167|2e-08
H2U2C5_STE_STE20	1295	Pkinase|25|289|3.8e-66	CNH|987|1265|2.6e-59
H2U2D4_STE_STE20	411	Pkinase|25|289|2.6e-65
H2U2E9_TK_InsR	1336	Recep_L_domain|19|130|5.6e-25	Pkinase|977|1242|8e-42	Furin-like|146|312|3.1e-39	fn3|593|632|5.3e-06	tRNA-synt_2e|521|566|0.049
H2U2X6_TK_Ror	892	Pkinase|430|698|9.8e-33	Kringle|256|333|1e-22	I-set|5|84|3.3e-18	Fz|114|241|1.9e-17
H2U316_CAMK_CAMKL	161	Pkinase|4|150|9.6e-53
H2U3U4_TKL_STKR	482	Pkinase|186|469|1.5e-51	TGF_beta_GS|155|182|3.3e-14	Activin_recp|8|80|1.7e-13
H2U4J5_CAMK_Trio	3052	RhoGEF|1251|1420|7.3e-35	Pkinase|2747|3001|7.7e-56	Spectrin|161|226|0.086	I-set|2636|2727|1.8e-19	SH3_1|1617|1667|1.1e-06	PH|1438|1545|0.00019	CRAL_TRIO|45|145|0.0011
H2U4T7_CMGC_CDKL	1015	Pkinase|13|295|8.6e-71
H2U530_AGC_PKG	696	Pkinase|384|635|1.5e-62	cNMP_binding|150|230|1.3e-21
H2U5K5_AGC_PKA	351	Pkinase|44|298|6.5e-69	Pkinase_C|320|336|0.11
H2U721_CAMK_PKD	869	Pkinase|543|794|3.4e-62	C1_1|112|162|6.3e-13	PH|367|444|1.8e-06
H2U727_STE_STE20	689	Pkinase|420|666|6.4e-69	PBD|11|62|1.1e-11
H2U742_TK_Trk	798	Pkinase|504|780|6.4e-44	I-set|192|271|2.8e-06
H2U772_CMGC_MAPK	438	Pkinase|26|321|6.2e-66
H2U7J2_CMGC_MAPK	644	Pkinase|21|311|3.2e-62
H2U7N0_CAMK_CAMKL	429	Pkinase|68|319|1.3e-61
H2U7P7_CAMK_DAPK	450	Pkinase|13|275|2.6e-71	Filament|340|442|0.0031
H2U7R6_CMGC_RCK	488	Pkinase|62|343|1.3e-65
H2U7R7_CMGC_DYRK	309	Pkinase|2|155|5.6e-26
H2U861_CMGC_MAPK	427	Pkinase|26|321|1.6e-66
H2U8F7_TK_Eph	945	Ephrin_lbd|1|155|4.9e-68	Pkinase|575|831|1.6e-48	SAM_1|869|932|5e-22	fn3|283|373|2.2e-13	GCC2_GCC3|220|255|3.8e-06
H2U8N5_STE_STE20	913	CNH|586|883|5e-70	Pkinase|16|273|2e-64
H2U9B0_AGC_GRK	564	Pkinase|195|457|3.9e-60	RGS|58|175|4.3e-17
H2U9D4_TKL_STKR	531	Pkinase|212|501|2.5e-49	ecTbetaR2|11|115|2e-45
H2UA41_AGC_DMPK	204	Pkinase|6|204|1.3e-53
H2UAE4_CMGC_CDK	1355	Pkinase|621|913|2e-72
H2UAE5_CAMK_CAMKL	829	Pkinase|16|269|6.9e-72
H2UAF5_CAMK_PIM	280	Pkinase|14|277|1.3e-36
H2UAI7_CAMK_CAMKL	772	Pkinase|16|269|9.6e-71
H2UAP7_CAMK_DCAMKL	600	Pkinase|280|537|2.7e-69
H2UBK0_CMGC_SRPK	539	Pkinase|68|212|3e-21
H2UBP8_AGC_Akt	488	Pkinase|153|416|4.7e-71	Pkinase_C|436|484|4.3e-10	PH|19|115|3e-05
H2UD91_CAMK_CAMKL	204	Pkinase|4|201|4.3e-61
H2UDQ6_TKL_LISK	649	Pkinase|338|599|9e-50	LIM|12|67|2.8e-14	PDZ|153|234|1.2e-10
H2UDY0_TKL_STKR	538	Pkinase|241|525|2.7e-53	TGF_beta_GS|208|238|5.3e-13	Activin_recp|66|143|2.3e-12
H2UDY5_CK1_TTBK	255	Pkinase|1|249|7.3e-36
H2UEE4_AGC_PKN	919	Pkinase|594|849|3.1e-63	HR1|28|91|6.4e-15	Pkinase_C|873|915|4.2e-08
H2UFK9_TK_Met	1374	Sema|60|487|2.4e-67	Pkinase|1065|1320|2.3e-40	TIG|555|637|6.8e-07
H2UGD4_CAMK_Trio	272	Pkinase|18|271|2.3e-59
H2UGY7_CAMK_CAMK1	419	Pkinase|32|286|1.5e-60
H2UIJ8_STE_STE20	531	Pkinase|256|507|7.9e-73	PBD|72|129|5.3e-24
H2UJ11_CAMK_CAMKL	862	Pkinase|21|221|2.6e-66
H2UJM6_STE_STE7	395	Pkinase|70|363|1.9e-61
H2UL59_TK_Src	537	Pkinase|272|516|2e-52	SH2|149|231|4.7e-28	SH3_1|88|135|1.2e-19
H2ULL1_CMGC_CLK	529	Pkinase|201|471|3e-46
H2ULL7_TK_Abl	1103	F_actin_bind|939|1103|4.5e-61	Pkinase|252|498|6.2e-51	SH2|135|210|2e-23	SH3_1|75|121|2e-12
H2UMI2_CAMK_DCAMKL	754	Pkinase|384|640|1.4e-67	DCX|82|146|2.6e-23
H2UMP6_CMGC_RCK	611	Pkinase|4|284|2.7e-70
H2UN19_STE_STE20	499	Pkinase|27|277|4.6e-71	Mst1_SARAH|444|492|6.2e-26
H2UNU5_CAMK_CAMKL	439	Pkinase|76|326|4.8e-67
H2UNV8_STE_STE20	1318	Pkinase|25|289|3.4e-64	CNH|1010|1288|2.1e-58
H2UNY1_CMGC_CDK	306	Pkinase|10|250|5.9e-62
H2UPE2_TK_PDGFR	984	Pkinase|580|677|7.7e-12	V-set|207|296|7.5e-05	C2-set_2|418|458|0.0056
H2UPH2_CAMK_PIM	299	Pkinase|13|279|7.1e-40
H2UPR7_CAMK_DAPK	366	Pkinase|28|285|2.8e-65
H2UQ68_CMGC_MAPK	369	Pkinase|35|322|2.8e-72
H2UQU2_TK_VEGFR	1279	I-set|275|347|8.9e-09	Pkinase|808|870|0.00035
H2URH4_TK_InsR	1392	Recep_L_domain|27|142|3.1e-26	Pkinase|985|1248|1e-40	Furin-like|158|312|9.8e-38	fn3|471|559|0.0075
H2URK4_TKL_STKR	504	Pkinase|206|489|4.1e-58	TGF_beta_GS|174|202|2.2e-16	Activin_recp|27|96|0.00025
H2US30_CAMK_PHK	231	Pkinase|13|227|1.6e-62
H2USF0_AGC_PDK1	535	Pkinase|63|310|7.2e-69
H2USQ1_CAMK_PKD	866	Pkinase|556|808|4.3e-63	C1_1|142|189|9.7e-13	PH|396|475|3.4e-06
H2UT42_TK_Eph	213	Pkinase|4|212|1.1e-41
H2UTA2_AGC_DMPK	344	Pkinase|11|272|3.8e-53
H2UTA4_CAMK_PHK	230	Pkinase|16|226|4.7e-64
H2UTI8_TK_Axl	770	Pkinase|470|732|8.2e-42	fn3|183|267|7.1e-10	I-set|1|82|6.6e-05
H2UU72_CAMK_DAPK	302	Pkinase|2|257|4.6e-70
H2UUR0_AGC_NDR	1070	Pkinase|600|757|3.2e-36	Pkinase_C|955|1011|6.7e-08
H2UV05_CMGC_CDKL	344	Pkinase|4|287|4.3e-78
H2UVZ1_CAMK_CAMK2	624	Pkinase|11|267|1.5e-70	CaMKII_AD|492|619|1.9e-60
H2UWW2_CMGC_CDK	1239	Pkinase|677|954|2.4e-63
H2UX10_CMGC_CK2	399	Pkinase|39|324|4.5e-66
H2UX23_STE_STE20	531	Pkinase|256|507|1.8e-71	PBD|76|133|3.1e-24
H2UX35_AGC_PKC	670	Pkinase|338|580|1.1e-64	C1_1|35|85|2.3e-15	C2|171|257|1.1e-27	Pkinase_C|622|660|4.4e-09
H2UX77_STE_STE20	900	Pkinase|30|281|3.5e-61
H2UX96_CMGC_MAPK	360	Pkinase|25|309|2.6e-68
H2UXC8_AGC_DMPK	1682	Pkinase|74|339|2.6e-54	CNH|1229|1451|1.2e-46	DMPK_coil|865|925|2.6e-22	Pkinase_C|358|402|2.6e-08	C1_1|1008|1058|2.6e-07	PBD|1561|1610|0.00096	PH|1081|1194|0.0047
H2UXT5_STE_STE20	642	Pkinase|25|289|9.7e-66
H2UXT7_CAMK_CAMKL	762	Pkinase|63|314|1.3e-77	KA1|717|762|8.6e-19
H2UXV2_TKL_RAF	934	Pkinase|649|907|1e-42	C1_1|368|411|8.3e-05
H2UY39_CAMK_PIM	279	Pkinase|14|279|3.4e-35
H2UY41_CAMK_PIM	278	Pkinase|13|275|1.5e-40
H2UY55_CAMK_CAMKL	476	Pkinase|19|270|6.8e-74
H2UYK9_AGC_GRK	559	Pkinase|194|442|1.8e-60	RGS|58|174|7.7e-21
H2UZ27_CMGC_SRPK	632	Pkinase|80|222|5.1e-22	Daxx|272|442|0.017
H2UZ69_TK_FGFR	776	Pkinase|439|712|9e-47	I-set|5|67|0.00026	C2-set_2|138|164|0.0084
H2UZQ3_CMGC_CDK	301	Pkinase|15|301|6.6e-66
H2UZS8_CK1_CK1	448	Pkinase|44|281|3.5e-35	CK1gamma_C|332|418|1.5e-29
H2V086_CAMK_CAMKL	636	Pkinase|50|300|2.9e-56
H2V0W2_TKL_IRAK	377	Pkinase|208|376|9.4e-37	Death|47|98|0.00085
H2V1B4_STE_STE20	538	Pkinase|263|514|1.7e-71	PBD|68|125|1.1e-22
H2V1H4_CAMK_MAPKAPK	470	Pkinase|25|304|1.9e-60
H2V1M5_TK_Eph	977	Ephrin_lbd|12|186|4.2e-62	Pkinase|607|862|5e-46	fn3|315|404|2.5e-09	SAM_1|906|965|3.4e-21
H2V1W4_TK_JakA	1115	Pkinase|530|787|2.9e-22	SH2|386|466|1.1e-07	Pkinase|834|1104|1.4e-83
H2V2B6_CAMK_CAMK1	397	Pkinase|25|280|1e-76
H2V2D7_CMGC_CDK	288	Pkinase|5|285|4.3e-71
H2V2G8_CAMK_PIM	269	Pkinase|12|182|9.6e-23
H2V2R7_CK1_CK1	420	Pkinase|9|244|8.5e-40
H2V2Z1_CMGC_MAPK	769	Pkinase|22|316|1.9e-65
H2V3B1_CMGC_CDKL	1104	Pkinase|18|283|3.1e-62	PRP38_assoc|910|962|0.00028
H2V3G1_TK_Csk	451	Pkinase|197|438|2.3e-48	SH2|83|157|5.7e-23	SH3_1|16|63|6.9e-11
H2V3S7_TK_Met	1425	Sema|58|495|1.3e-56	Pkinase|1097|1353|2.5e-43	TIG|572|627|1.2e-05	PSI|529|570|2.5e-05
H2V3U2_CAMK_CAMKL	418	Pkinase|10|226|1.8e-11
H2V3V0_CMGC_MAPK	405	Pkinase|26|297|1.7e-53
H2V3Z1_AGC_RSKR	371	Pkinase|91|225|2.4e-28
H2V410_CAMK_PIM	278	Pkinase|13|275|8.3e-41
H2V4I2_AGC_GRK	565	Pkinase|196|446|3.2e-58	RGS|60|176|3.7e-17
H2V4N7_TK_Eph	998	Ephrin_lbd|29|204|3.3e-74	Pkinase|633|892|1.2e-40	fn3|329|423|8.9e-09	SAM_1|925|985|3.9e-19	GCC2_GCC3|269|308|0.00093
H2V5E3_TK_FAK	210	Pkinase|10|209|2.5e-35
H2V5R3_CAMK_CAMKL	275	Pkinase|49|227|3.2e-47
H2V5U2_STE_STE20	416	Pkinase|20|270|1.1e-71
H2V6C8_STE_STE20	525	Pkinase|17|291|1.1e-63	OSR1_C|432|462|1.8e-12
H2V6E8_CAMK_DCAMKL	686	Pkinase|425|682|9.5e-73	DCX|82|146|1e-21
H2V6I0_STE_STE11	624	Pkinase|364|623|5.3e-63	PB1|40|116|4.7e-05
H2V795_TKL_MLK	836	Ank_2|58|129|4.4e-07	Ank_2|136|195|3.3e-11	Ank_2|205|292|3.3e-17	Ank_2|275|369|7.4e-18	Ank_2|310|405|2.3e-15	Pkinase|464|717|2e-47
H2V7F9_TK_FGFR	762	Pkinase|423|697|1.7e-47	I-set|5|62|3.3e-06	C2-set_2|123|151|0.0024
H2V7M0_TKL_MLK	799	Pkinase|19|258|1.7e-57	SAM_1|338|402|8.3e-11
H2V7R3_CAMK_MAPKAPK	401	Pkinase|36|317|5.6e-63
H2V9B3_CAMK_PSK	354	Pkinase|20|288|5.5e-65
H2V9H4_TK_Ret	212	Pkinase|7|212|2.1e-42
H2VAN4_TK_Fer	825	Pkinase|568|815|7.9e-52	SH2|465|535|3e-17	FCH|1|98|3.6e-12
H2VB29_TKL_LISK	670	Pkinase|48|240|1.2e-44
H2VCH9_TK_DDR	841	Pkinase|568|836|6.3e-35	F5_F8_type_C|20|156|3.1e-22
H2VCQ9_TK_Src	543	Pkinase|281|522|6.2e-49	SH2|158|240|3.2e-26	SH3_1|98|144|6.7e-15
H2VD26_TK_Eph	984	Ephrin_lbd|32|210|1.6e-72	Pkinase|635|890|2.2e-45	fn3|338|429|1.6e-13	SAM_1|914|974|1.9e-18	GCC2_GCC3|275|312|7.8e-06
H2VDB8_CAMK_CAMKL	499	Pkinase|18|269|1.1e-73
H2VDI9_CMGC_CDK	298	Pkinase|4|286|2.3e-79
H2VDK0_TK_Tie	996	Pkinase|698|961|1.5e-44	fn3|348|399|0.01	I-set|9|70|0.0059
H2VDW6_CMGC_CDK	307	Pkinase|5|295|3.5e-67
H2VE39_TK_JakA	1150	Pkinase|579|842|7.1e-23	SH2|435|519|9.6e-05	Pkinase|873|1146|1.6e-86
H2VEG0_CAMK_CAMK2	615	Pkinase|13|271|1.8e-74	CaMKII_AD|483|610|3.4e-58
H2VEQ4_AGC_GRK	394	Pkinase|80|291|7.2e-55	RGS|21|86|1.9e-06
H2VER8_TK_FGFR	658	Pkinase|358|632|7.2e-48	I-set|50|130|4.6e-18
H3BLV9_CMGC_SRPK	671	Pkinase|96|241|6.4e-23
H3BPX2_CAMK_Trio	8678	I-set|10|99|2.8e-22	Pkinase|7180|7433|1e-60	C2-set_2|1179|1220|1	C1-set|824|875|0.29	fn3|515|599|2.4e-07	RhoGEF|6409|6583|6e-23
H9H9R6_TK_Ryk	475	Pkinase|199|462|3.9e-32	WIF|1|62|3.1e-16
O00141_AGC_SGK	526	Pkinase|193|448|1.9e-70	Pkinase_C|470|521|1.4e-08
O00238_TKL_STKR	532	Pkinase|235|519|2.2e-54	TGF_beta_GS|204|232|5.7e-15	Activin_recp|60|139|4.6e-13
O00506_STE_STE20	426	Pkinase|21|270|4.8e-71
O01325_TK_Fer	379	Pkinase|101|341|6.1e-49	SH2|1|70|8e-11
O01429_CK1_TTBKL	373	Pkinase|21|259|3.4e-27
O01583_AGC_DMPK	1548	Pkinase|83|333|9.4e-50	CNH|1142|1429|1.5e-41	C1_1|956|1006|1.2e-11	Pkinase_C|369|416|1.1e-05	DMPK_coil|810|863|0.0014
O01700_TKL_MLK	848	Pkinase|64|301|5.6e-63
O01706_STE_STE7	359	Pkinase|66|320|1.1e-48
O01773_CK1_TTBKL	350	Pkinase|50|265|3.1e-21
O01798_TK_Fer	493	Pkinase|199|453|2.3e-47	SH2|95|169|1.5e-12
O01837_STE_STE11	1418	Pkinase|1127|1387|1e-60
O01899_CK1_Worm6	338	Pkinase|22|266|6.9e-18
O02064_TK_Fer	579	Pkinase|192|231|0.21	SH2|79|158|6.5e-06
O08605_CAMK_MAPKAPK	415	Pkinase|40|321|2.1e-66
O08911_CMGC_MAPK	367	Pkinase|27|311|3.9e-73
O09110_STE_STE7	347	Pkinase|66|325|3.2e-54
O09127_TK_Eph	1004	Ephrin_lbd|30|203|2.9e-71	Pkinase|635|888|2.2e-43	fn3|329|419|1.3e-09	SAM_1|932|991|1.2e-19	GCC2_GCC3|267|304|0.0004
O14578_AGC_DMPK	2069	CNH|1643|1897|1.3e-59	Pkinase|98|360|3.7e-56	Pkinase_C|379|422|2.1e-08	C1_1|1405|1454|1.8e-05	PH|1487|1603|0.00018
O14936_CAMK_CASK	926	Pkinase|12|276|5.4e-65	Guanylate_kin|739|911|3.7e-58	L27|346|399|8.4e-16	PDZ|491|567|1.8e-16	SH3_2|616|680|1.3e-12
O15075_CAMK_DCAMKL	740	Pkinase|390|647|3.1e-73	DCX|74|138|9.7e-24
O15146_TK_Musk	875	I-set|28|109|4.7e-15	Pkinase|582|858|2.5e-42	Fz|323|453|2.9e-22
O15264_CMGC_MAPK	365	Pkinase|29|308|1.9e-70
O15530_AGC_PDK1	556	Pkinase|83|330|1.7e-66
O17408_TK_KIN6	929	Pkinase|489|769|4.4e-36
O17432_CMGC_CDK	404	Pkinase|50|347|6.5e-71
O17566_STE_STE20	1228	Pkinase|35|294|3.2e-58	PKK|861|995|1.4e-29
O17693_CK1_TTBKL	346	Pkinase|20|279|1.7e-29
O18645_CAMK_CAMKL	582	Pkinase|30|280|2.1e-78
O35280_CAMK_CAMKL	476	Pkinase|10|264|2.6e-66
O35491_CMGC_CLK	499	Pkinase|162|478|4.3e-61
O35492_CMGC_CLK	490	Pkinase|156|472|2.9e-57
O35493_CMGC_CLK	481	Pkinase|159|475|3.3e-66
O35495_CMGC_CDK	469	Pkinase|135|419|3.3e-66
O35607_TKL_STKR	1038	Pkinase|204|497|2.3e-46	Activin_recp|58|130|2.4e-12
O43283_TKL_MLK	966	Pkinase|171|406|6.8e-60
O43293_CAMK_DAPK	454	Pkinase|13|275|3.3e-72
O43318_TKL_MLK	606	Pkinase|37|282|5.8e-57
O43353_TKL_RIPK	540	Pkinase|21|286|7.9e-46	CARD|437|521|5.2e-19
O43781_CMGC_DYRK	588	Pkinase|209|522|1e-62
O44192_CK1_TTBKL	550	Pkinase|23|270|4.2e-23
O44408_CMGC_MAPK	412	Pkinase|63|360|6e-63
O44546_CAMK_CAMKL	484	Pkinase|25|286|1e-56
O44747_CAMK_PSK	391	Pkinase|71|322|8e-63
O44751_CK1_TTBKL	488	Pkinase|21|247|2.1e-22
O44950_CK1_Worm6	357	Pkinase|60|271|4.8e-11
O44997_CAMK_DAPK	1435	Pkinase|80|332|7.8e-62	Ank_2|400|497|2.9e-12	Ank_2|493|562|1.3e-12	Ank_2|539|621|4.6e-19	Ank_2|605|686|6e-12	Death|1319|1397|1.4e-12
O45797_AGC_NDR	908	Pkinase|503|807|6.2e-59	Pkinase_C|828|868|7.3e-05
O45818_CAMK_PKD	1101	Pkinase|773|1026|7e-66	C1_1|326|372|3.9e-12	PH|626|724|1.2e-05
O45897_CK1_TTBKL	318	Pkinase|38|281|1e-29
O54781_CMGC_SRPK	681	Pkinase|79|221|2.8e-22
O54785_TKL_LISK	638	Pkinase|334|541|3.5e-48	LIM|12|68|1.5e-15	PDZ|153|236|5.1e-17
O54833_CMGC_CK2	350	Pkinase|40|325|1.8e-65
O54863_CAMK_TSSK	357	Pkinase|17|271|5.3e-63
O54949_CMGC_MAPK	515	Pkinase|129|415|4.1e-67
O54967_TK_Ack	1055	Pkinase|127|379|1.2e-40	GTPase_binding|447|514|5.8e-34	Inhibitor_Mig-6|789|855|9.3e-27	UBA|973|1010|3.6e-08	SH3_1|396|439|0.00016
O54992_CAMK_MAPKAPK	473	Pkinase|25|304|9.9e-63
O60229_CAMK_Trio	2986	RhoGEF|1285|1455|2.2e-35	Pkinase|2684|2938|1e-57	Spectrin|190|307|0.048	I-set|2471|2565|1.3e-17	fn3|2571|2649|8.6e-13	SH3_1|1653|1703|8.3e-05
O60285_CAMK_CAMKL	661	Pkinase|55|305|5e-79
O60307_AGC_MAST	1309	DUF1908|58|332|2e-149	Pkinase|367|640|9.8e-64	PDZ|976|1032|7.9e-09
O60674_TK_JakA	1132	Pkinase|548|803|2.9e-24	SH2|401|481|1.4e-07	Pkinase|849|1120|6.5e-87
O61443_CMGC_MAPK	365	Pkinase|24|311|2.2e-72
O61444_STE_STE7	424	Pkinase|125|387|2.2e-51
O61460_TK_Eph	919	Pkinase|530|779|2.7e-42	fn3|146|226|6e-10	GCC2_GCC3|84|120|3.1e-05
O61821_CAMK_TSSK	367	Pkinase|70|325|9.4e-64
O62305_CAMK_CAMK2	708	Pkinase|3|257|1.1e-72	CaMKII_AD|575|699|1.2e-58
O62424_CAMK_TSSK	331	Pkinase|37|292|4e-63
O62426_CK1_Worm6	308	Pkinase|18|241|2.2e-18
O62602_STE_STE7	334	Pkinase|50|307|1.1e-50
O62618_CMGC_MAPK	366	Pkinase|25|312|5.2e-71
O70146_TKL_LISK	627	Pkinase|54|248|1.5e-47
O70291_AGC_GRK	574	Pkinase|187|439|3.1e-59	RGS|52|170|1e-20
O70551_CMGC_SRPK	648	Pkinase|80|225|3.6e-23
O70589_CAMK_CASK	924	Pkinase|12|276|5.4e-65	Guanylate_kin|738|909|1.6e-52	L27|346|399|8.4e-16	PDZ|491|567|1.8e-16	SH3_2|616|675|1.2e-11
O73801_TKL_STKR	506	Pkinase|210|493|2.1e-51	TGF_beta_GS|178|206|5e-16	Activin_recp|34|106|6.4e-12
O75116_AGC_DMPK	1388	Pkinase|92|354|3.2e-60	Rho_Binding|978|1046|1.1e-31	PH|1153|1345|1.1e-05	Pkinase_C|375|418|3.2e-05
O75582_AGC_RSK	802	Pkinase|49|318|9.9e-68	Pkinase_C|339|381|2.4e-08	Pkinase|429|686|6.1e-71
O75676_AGC_RSK	772	Pkinase|33|301|1.6e-65	Pkinase_C|321|365|7.9e-06	Pkinase|416|673|1.9e-64
O75914_STE_STE20	580	Pkinase|304|555|3.9e-72	PBD|69|108|1.7e-09
O75962_CAMK_Trio	3097	RhoGEF|1296|1465|2.3e-34	Pkinase|2797|3050|6.4e-56	I-set|2685|2776|1.7e-19	SH3_1|1662|1712|3e-07	PH|1483|1590|7.9e-05	CRAL_TRIO|100|204|0.00085
O76039_CMGC_CDKL	1030	Pkinase|13|297|5.1e-74
O76324_CK1_CK1	440	Pkinase|9|266|5.2e-39
O76360_AGC_PKG	521	Pkinase|196|470|1.4e-59
O76385_TK_KIN6	903	Pkinase|544|837|1.9e-42
O76695_TK_KIN16	649	Pkinase|184|405|4.9e-22	ZZ|579|621|5.5e-10
O76711_CK1_Worm6	380	Pkinase|24|258|1.7e-23
O76712_CK1_Worm6	311	Pkinase|21|263|4.2e-20
O88643_STE_STE20	545	Pkinase|272|521|7.3e-72	PBD|74|132|7.8e-24
O88866_CAMK_CAMKL	714	Pkinase|66|320|1.3e-69
O88904_CMGC_DYRK	1209	Pkinase|190|518|6.2e-52
O94768_CAMK_DAPK	372	Pkinase|36|293|2.1e-63
O94804_STE_STE20	968	PKK|586|725|2.7e-36	Pkinase|36|294|6.5e-66
O94806_CAMK_PKD	890	Pkinase|580|832|2.8e-63	C1_1|156|205|2.7e-13	PH|418|506|3.5e-08
O94921_CMGC_CDK	469	Pkinase|135|419|5.1e-66
O95382_STE_STE11	1288	Pkinase|653|906|4.9e-59
O95747_STE_STE20	527	Pkinase|17|291|6.5e-65
O95835_AGC_NDR	1130	Pkinase|706|859|2.1e-38	Pkinase_C|1029|1084|7.3e-17	UBA|102|138|7.5e-09
O96013_STE_STE20	591	Pkinase|326|572|2.6e-68	PBD|10|63|8.3e-15
O96017_CAMK_RAD53	586	Pkinase|265|529|1.2e-72	FHA|156|234|8.5e-12
P00519_TK_Abl	1149	F_actin_bind|972|1149|1.4e-100	Pkinase|263|510|1e-50	SH2|146|221|2.1e-23	SH3_1|86|132|2.1e-12
P00520_TK_Abl	1123	F_actin_bind|945|1123|6.8e-102	Pkinase|244|491|6.6e-51	SH2|127|202|2.1e-23	SH3_1|67|113|2.1e-12
P00528_TK_Src	552	Pkinase|285|534|5.3e-51	SH2|162|244|4.2e-25	SH3_1|101|147|7.6e-19
P00533_TK_EGFR	1210	Recep_L_domain|57|167|7.8e-31	Pkinase|712|964|1.4e-41	Furin-like|185|338|3.1e-29
P00546_CMGC_CDK	298	Pkinase|8|295|9e-71
P03949_TK_Abl	1196	Pkinase|314|558|4.1e-44	SH2|194|269|9.6e-25	SH3_1|121|180|2.1e-09
P04049_TKL_RAF	668	Pkinase|372|625|1.5e-60	RBD|56|130|7.9e-30	C1_1|139|185|1.3e-11
P04412_TK_EGFR	1426	Recep_L_domain|128|238|3.2e-25	Pkinase|940|1191|2.9e-40	Furin-like|255|403|1.7e-26
P04626_TK_EGFR	1255	Recep_L_domain|52|172|2.7e-33	Pkinase|721|974|8.3e-40	Furin-like|190|343|3.6e-25
P04627_TKL_RAF	604	Pkinase|309|563|2.2e-55	RBD|20|91|4.4e-28	C1_1|99|145|4.6e-10
P04629_TK_Trk	796	Pkinase|515|777|3e-45	I-set|196|282|0.00025
P05130_AGC_PKC	670	Pkinase|342|585|2.2e-63	C1_1|46|97|3.2e-17	C2|182|267|6.3e-26	Pkinase_C|619|664|2.9e-11
P05132_AGC_PKA	351	Pkinase|46|298|2e-68	Pkinase_C|320|335|0.11
P05480_TK_Src	541	Pkinase|277|520|6e-50	SH2|156|238|4.7e-28	SH3_1|89|142|3.2e-14
P05532_TK_PDGFR	975	Pkinase|590|920|5.3e-12	I-set|216|310|2.2e-07
P05622_TK_PDGFR	1098	Pkinase|601|953|4.6e-16
P05771_AGC_PKC	673	Pkinase|343|586|2.2e-61	C1_1|37|87|2.4e-15	C2|175|259|1.3e-24	Pkinase_C|627|664|5.2e-08
P05986_AGC_PKA	398	Pkinase|88|342|1e-72
P06213_TK_InsR	1382	Recep_L_domain|52|163|2.3e-26	Pkinase|1024|1288|1.7e-42	Furin-like|179|340|2.4e-36	fn3|629|662|0.00022
P06239_TK_Src	539	Pkinase|246|519|3.5e-44	SH2|127|209|3.3e-25	SH3_1|67|112|1.1e-13
P06241_TK_Src	537	Pkinase|272|516|2.6e-51	SH2|149|231|3.5e-29	SH3_1|88|135|8.4e-21
P06242_CMGC_CDK	306	Pkinase|7|290|2.3e-72
P06245_AGC_PKA	380	Pkinase|70|324|2.4e-70
P06493_CMGC_CDK	297	Pkinase|4|287|6.1e-78
P06782_CAMK_CAMKL	633	Pkinase|55|306|2.3e-76	UBA_2|344|389|2.2e-23
P06784_STE_STE7	515	Pkinase|193|465|7.6e-68
P06803_CAMK_PIM	313	Pkinase|38|290|3.9e-62
P07332_TK_Fer	822	Pkinase|563|812|6.7e-49	SH2|460|529|9e-17	FCH|1|94|2.3e-13
P07333_TK_PDGFR	972	Pkinase|583|910|2.8e-14	ig|217|280|3.5e-08
P07934_CAMK_PHK	388	Pkinase|20|288|1.4e-72
P07947_TK_Src	543	Pkinase|279|522|7.4e-49	SH2|158|240|2.2e-28	SH3_1|97|144|3.1e-19
P07948_TK_Src	512	Pkinase|248|493|4.1e-50	SH2|129|211|2.2e-24	SH3_1|69|115|4.2e-17
P07949_TK_Ret	1114	Pkinase|726|1003|1.1e-44	Cadherin|173|256|1.2e-10
P08069_TK_InsR	1367	Recep_L_domain|51|160|1.2e-27	Pkinase|1001|1264|8e-42	Furin-like|176|333|1.1e-38	fn3|495|585|0.0025
P08103_TK_Src	524	Pkinase|261|505|3.3e-46	SH2|142|224|5e-25	SH3_1|82|128|4.4e-17
P08414_CAMK_CAMK1	469	Pkinase|42|296|2.5e-76
P08458_STE_STE20	490	Pkinase|18|271|5.3e-63
P08581_TK_Met	1408	Sema|59|498|7.5e-107	Pkinase|1097|1353|9.9e-43	TIG|563|654|5.2e-13	PSI|520|561|4e-07
P08631_TK_Src	526	Pkinase|263|507|4.5e-48	SH2|144|226|8.7e-26	SH3_1|84|130|2.4e-17
P08922_TK_Sev	2347	fn3|102|169|8.7e-06	Pkinase|1950|2212|1.4e-41
P09208_TK_InsR	2144	Recep_L_domain|356|464|4.2e-28	Pkinase|1374|1647|3.8e-37	Furin-like|510|648|2.9e-31
P09619_TK_PDGFR	1106	Pkinase|602|698|5.3e-16	I-set|221|302|5e-08	ig|48|101|6.7e-05
P09769_TK_Src	529	Pkinase|264|508|4e-47	SH2|144|226|1.8e-28	SH3_1|83|130|2.2e-19
P10398_TKL_RAF	606	Pkinase|311|565|1.4e-55	RBD|20|91|1.7e-28	C1_1|99|145|4.6e-10
P10676_STE_STE20	1135	Myosin_head|335|1022|2.6e-187	Pkinase|16|282|1.7e-50
P10721_TK_PDGFR	976	Pkinase|591|924|1.3e-11	I-set|219|307|1.5e-09
P11309_CAMK_PIM	313	Pkinase|38|290|1e-62
P11346_TKL_RAF	739	Pkinase|432|684|7.5e-57	RBD|142|211|2.8e-25	C1_1|223|269|2.5e-09
P11362_TK_FGFR	853	Pkinase|511|784|2.2e-49	I-set|75|151|1.8e-06
P11440_CMGC_CDK	297	Pkinase|5|287|7e-78
P11792_AGC_AKT	824	Pkinase|412|670|4.7e-69	Pkinase_C|694|742|3e-10
P11801_CAMK_PSK	424	Pkinase|98|355|1.3e-71
P11802_CMGC_CDK	303	Pkinase|7|295|5.8e-63
P12370_AGC_PKA	353	Pkinase|47|300|8.2e-67	Pkinase_C|322|339|0.18
P12688_AGC_AKT	680	Pkinase|348|602|2.1e-67	Pkinase_C|623|666|6e-11
P12931_TK_Src	542	Pkinase|278|521|5.2e-50	SH2|157|239|4.7e-28	SH3_1|90|143|3.2e-14
P13185_CAMK_CAMKL	1064	Pkinase|120|398|3.5e-70	KA1|1018|1064|2.9e-20
P13186_CAMK_CAMKL	1147	Pkinase|99|377|2.2e-69	KA1|1102|1147|2e-19
P13677_AGC_PKC	700	Pkinase|372|629|1.1e-63	C1_1|72|123|1.4e-14	C2|208|294|1.6e-26	Pkinase_C|650|694|3.6e-09
P13678_AGC_PKC	739	Pkinase|409|665|5.3e-68	C1_1|177|227|2.2e-16	Pkinase_C|686|731|6.2e-11	C2|6|98|5.4e-11
P14234_TK_Src	517	Pkinase|253|496|1.9e-46	SH2|132|214|6.9e-29	SH3_1|71|118|2.1e-18
P14616_TK_InsR	1297	Recep_L_domain|47|157|1.9e-21	Pkinase|980|1244|2e-39	Furin-like|175|329|1.3e-34
P14680_CMGC_DYRK	807	Pkinase|371|704|1.5e-52
P14681_CMGC_MAPK	368	Pkinase|13|313|1e-70
P15056_TKL_RAF	766	Pkinase|458|712|2.4e-60	RBD|156|227|3.1e-30	C1_1|235|280|1.2e-11
P15208_TK_InsR	1372	Recep_L_domain|52|163|2.3e-26	Pkinase|1014|1278|1.1e-41	Furin-like|179|340|8.5e-37	fn3|631|666|8.5e-05
P15735_CAMK_PHK	410	Pkinase|27|295|2.5e-73
P15790_CMGC_CK2	372	Pkinase|40|363|9.2e-53
P16054_AGC_PKC	737	Pkinase|409|655|3.9e-67	C1_1|170|221|6.1e-15	Pkinase_C|689|733|1.6e-09	C2|8|98|5.6e-09
P16056_TK_Met	1379	Sema|59|493|6.1e-104	Pkinase|1077|1333|2.2e-43	TIG|562|653|9.9e-13	PSI|519|560|3.9e-07
P16092_TK_FGFR	822	Pkinase|480|753|2e-49	I-set|41|118|5.4e-06
P16234_TK_PDGFR	1089	Pkinase|595|952|1.8e-14	I-set|223|336|4.2e-07	I-set|328|404|6.5e-08
P16277_TK_Src	499	Pkinase|236|478|1.4e-47	SH2|118|199|9.3e-26	SH3_1|58|104|3e-14
P16591_TK_Fer	822	Pkinase|565|812|5.7e-51	SH2|460|531|9.6e-22	FCH|1|92|8.4e-18
P16879_TK_Fer	820	Pkinase|561|810|5.6e-49	SH2|458|527|2.3e-16	FCH|1|94|1.8e-13
P16892_CMGC_MAPK	353	Pkinase|13|309|2.7e-72
P17157_CMGC_CDK	305	Pkinase|7|297|7e-76
P17252_AGC_PKC	672	Pkinase|340|583|1.7e-65	C1_1|37|87|7.8e-16	C2|173|259|2.8e-27	Pkinase_C|624|662|1.2e-08
P17612_AGC_PKA	351	Pkinase|45|298|3.3e-69	Pkinase_C|320|335|0.11
P17948_TK_VEGFR	1338	I-set|236|316|1.3e-05	I-set|351|408|4.7e-08	I-set|445|549|0.0014	I-set|568|645|2.5e-07	I-set|663|748|1.3e-18		Pkinase|828|926|7.2e-12
P18106_TK_Fer	804	Pkinase|544|791|6e-50	SH2|439|510|1.7e-15	FCH|2|94|8.3e-11
P18334_CMGC_CK2	360	Pkinase|38|323|6.4e-61
P18475_TK_PDGFR	923	Pkinase|478|871|5.6e-13	fn3|199|261|0.059
P18653_AGC_RSK	724	Pkinase|62|307|4.9e-60	Pkinase_C|332|372|3.2e-10	Pkinase|407|664|7.2e-74
P18654_AGC_RSK	740	Pkinase|68|327|1.5e-71	Pkinase_C|351|389|8.1e-11	Pkinase|422|679|6.2e-72
P18961_AGC_AKT	677	Pkinase|345|599|1.7e-67	Pkinase_C|619|663|6.6e-11
P19454_CMGC_CK2	339	Pkinase|50|334|2e-52
P19784_CMGC_CK2	350	Pkinase|40|325|2.1e-65
P20444_AGC_PKC	672	Pkinase|340|583|1.6e-65	C1_1|37|87|7.8e-16	C2|173|259|4.1e-27	Pkinase_C|624|662|1.2e-08
P20792_TKL_STKR	669	Pkinase|294|578|1.7e-42	TGF_beta_GS|265|290|9.2e-08
P21137_AGC_PKA	375	Pkinase|54|306|2.3e-68
P21709_TK_Eph	976	Ephrin_lbd|27|204|1.2e-59	Pkinase|627|879|1.3e-44	fn3|334|428|1.5e-17	SAM_1|914|975|3.7e-23	GCC2_GCC3|273|309|0.0005
P21802_TK_FGFR	822	Pkinase|483|757|1.8e-48	I-set|46|123|3.6e-05	I-set|172|248|8.2e-15	I-set|264|357|1.6e-10
P21803_TK_FGFR	821	Pkinase|482|756|1.5e-48	I-set|46|123|6.7e-07	I-set|173|248|2.2e-13	I-set|264|359|3.1e-11
P21965_CMGC_GSK	375	Pkinase|37|327|3.2e-59
P22204_AGC_NDR	572	Pkinase|178|474|6.8e-53	Pkinase_C|495|548|1.6e-05
P22216_CAMK_RAD53	821	Pkinase|200|466|1.9e-78	FHA|66|133|1.5e-15
P22517_CAMK_CAMK1	447	Pkinase|48|309|2e-70
P22607_TK_FGFR	808	Pkinase|475|749|7.4e-48	I-set|47|110|0.0044	I-set|166|245|1.3e-15	I-set|260|355|4.3e-11
P22612_AGC_PKA	351	Pkinase|44|298|7.6e-70
P22694_AGC_PKA	398	Pkinase|92|345|3.9e-69
P23291_CK1_CK1	538	Pkinase|69|300|3.6e-33
P23292_CK1_CK1	546	Pkinase|76|305|1.6e-31
P23293_CMGC_CDK	657	Pkinase|60|366|3e-77
P23298_AGC_PKC	683	Pkinase|355|614|4.6e-67	C1_1|172|225|2.2e-14	Pkinase_C|635|679|8.2e-12	C2|12|101|4.4e-11
P23443_AGC_RSK	525	Pkinase|91|352|1.4e-71	Pkinase_C|374|417|1.3e-10
P23458_TK_JakA	1154	Pkinase|586|843|3.4e-25	SH2|441|525|0.0037	Pkinase|876|1147|2.3e-87
P23561_STE_STE11	717	Pkinase|418|712|1.5e-66	SAM_2|19|80|3.5e-12
P23572_CMGC_CDK	297	Pkinase|4|287|1.3e-75
P24348_TK_EGFR	1323	Recep_L_domain|65|192|1.6e-31	Pkinase|887|1138|1.2e-40	Furin-like|213|369|3.7e-23
P24719_CAMK_CAMK1	497	Pkinase|165|444|5.8e-69	FHA|47|118|2.7e-16
P24723_AGC_PKC	683	Pkinase|355|613|1.7e-66	C1_1|172|225|2.2e-14	Pkinase_C|635|679|8.2e-12	C2|12|101|4.4e-11
P25098_AGC_GRK	689	Pkinase|192|453|1.1e-66	RGS|55|174|1e-19	PH|559|650|5.6e-11
P25389_CAMK_CAMKL	1037	Pkinase|21|284|9.4e-71
P25390_STE_STE11	1331	Pkinase|1035|1310|6.5e-62
P26618_TK_PDGFR	1089	Pkinase|595|717|1.3e-14	I-set|221|306|1e-07	I-set|331|409|3.2e-08
P27037_TKL_STKR	513	Pkinase|193|475|3.2e-63	Activin_recp|50|116|4.3e-07
P27040_TKL_STKR	536	Pkinase|215|498|1.9e-54	Activin_recp|29|115|1.8e-09
P27361_CMGC_MAPK	379	Pkinase|42|330|2.1e-72
P27448_CAMK_CAMKL	776	Pkinase|56|330|2.7e-70	KA1|731|776|9.6e-19	UBA|351|386|0.0012
P27466_CAMK_CAMK1	446	Pkinase|37|299|4.1e-73
P28482_CMGC_MAPK	360	Pkinase|25|313|1.5e-71
P28867_AGC_PKC	674	Pkinase|348|600|1.2e-65	C1_1|159|209|2.5e-14	Pkinase_C|621|667|8.7e-16
P29295_CK1_CK1	494	Pkinase|9|264|7.7e-41
P29317_TK_Eph	976	Ephrin_lbd|28|201|2.5e-69	Pkinase|615|868|1.1e-46	fn3|330|419|2.8e-15	SAM_1|905|966|3.4e-22	Interfer-bind|438|516|1.4e-05	GCC2_GCC3|268|306|0.00032
P29320_TK_Eph	983	Ephrin_lbd|29|202|3.4e-77	Pkinase|623|875|5.2e-48	fn3|327|416|1.1e-14	SAM_2|908|973|2.2e-12	GCC2_GCC3|265|302|1.5e-07	Interfer-bind|468|512|0.74
P29322_TK_Eph	1005	Ephrin_lbd|31|204|2.1e-72	Pkinase|636|889|3.5e-44	fn3|330|419|1.7e-09	SAM_1|934|992|2.5e-19	GCC2_GCC3|268|305|0.00054	Interfer-bind|471|516|0.03
P29323_TK_Eph	1055	Ephrin_lbd|20|197|1.2e-78	Pkinase|622|879|3.6e-48	fn3|326|421|3.1e-17	SAM_1|911|975|2.1e-22	GCC2_GCC3|266|302|2.2e-07	Interfer-bind|467|511|1.3
P29376_TK_ALK	864	Pkinase|511|776|3.9e-33	Gly_rich|116|358|2.5e-15
P29597_TK_JakA	1187	Pkinase|594|864|1.1e-18	Pkinase|898|1167|2.6e-81
P30285_CMGC_CDK	303	Pkinase|7|295|1.9e-63
P30530_TK_Axl	894	Pkinase|538|801|3e-42	fn3|227|319|3.8e-07	fn3|336|418|5.4e-08	I-set|38|119|1.4e-05
P31152_CMGC_MAPK	587	Pkinase|23|312|5.2e-67
P31749_AGC_Akt	480	Pkinase|151|408|6.9e-75	PH|6|106|3e-13	Pkinase_C|428|476|5.9e-10
P31750_AGC_Akt	480	Pkinase|151|408|9.9e-75	PH|6|106|7.1e-13	Pkinase_C|428|476|5.9e-10
P31751_AGC_Akt	481	Pkinase|154|409|7.4e-75	PH|6|106|8.8e-14	Pkinase_C|429|477|8e-08
P32023_AGC_PKG	934	Pkinase|625|882|5.7e-66	cNMP_binding|408|466|2.8e-08
P32298_AGC_GRK	578	Pkinase|189|447|5.7e-60	RGS|53|171|6e-20
P32328_AGC_NDR	564	Pkinase|169|468|5.9e-53	Pkinase_C|487|540|2.5e-05
P32350_CMGC_CLK	737	Pkinase|315|720|4e-49
P32485_CMGC_MAPK	435	Pkinase|24|301|1e-69
P32490_STE_STE7	508	Pkinase|222|488|6.1e-70
P32491_STE_STE7	506	Pkinase|215|481|1.8e-70
P32581_CMGC_RCK	645	Pkinase|38|386|2.7e-55
P32866_AGC_GRK	714	Pkinase|310|573|1.3e-61	RGS|55|121|0.0048
P34556_CMGC_CDK	332	Pkinase|22|312|5.4e-74
P34722_AGC_PKC	597	Pkinase|269|516|5e-63	C1_1|59|110|2.1e-15	Pkinase_C|547|593|5.8e-10
P34885_AGC_PKC	547	Pkinase|219|461|1.3e-64	C1_1|11|62|4.4e-16	Pkinase_C|498|543|1.1e-11
P34891_TK_KIN16	484	Pkinase|144|250|9.3e-08
P34892_TK_KIN16	495	Pkinase|141|248|1e-07
P34925_TK_Ryk	608	WIF|64|192|6.9e-43	Pkinase|332|595|5.9e-31
P34947_AGC_GRK	590	Pkinase|187|448|1.1e-61	RGS|54|170|2.5e-22
P35546_TK_Ret	1115	Pkinase|727|1004|1.3e-44	Cadherin|175|261|1.4e-08
P35590_TK_Tie	1138	Pkinase|841|1103|3.2e-43	fn3|455|531|3.5e-10	fn3|557|631|1.9e-08	fn3|645|728|6.1e-13	I-set|135|195|0.064	I-set|354|443|0.014
P35626_AGC_GRK	688	Pkinase|192|453|2.2e-68	RGS|55|174|4.3e-21	PH|559|651|5.2e-10
P35916_TK_VEGFR	1363	Pkinase|846|1167|3.5e-10	I-set|238|327|3.4e-08	I-set|350|413|0.0076	I-set|678|765|5.1e-15
P35917_TK_VEGFR	1363	Pkinase|846|1166|8.3e-11	I-set|237|327|2.3e-08	I-set|350|414|0.03	I-set|570|662|0.01	I-set|678|765|1.1e-14
P35968_TK_VEGFR	1356	I-set|48|103|0.011	Pkinase|835|1159|4.9e-10	V-set|230|324|1.7e-07	I-set|340|410|2.8e-11	I-seti|667|760|5.3e-17
P35969_TK_VEGFR	1333	Pkinase|829|1153|6.3e-12	I-set|236|328|5.5e-08	I-set|352|406|2.5e-07	I-set|448|551|0.00036	I-set|569|646|6.3e-06	I-set|662|749|1.4e-18
P35991_TK_Tec	659	Pkinase|403|649|2.6e-48	SH2|281|362|4.7e-21	SH3_1|220|266|3e-16	BTK|140|169|2.5e-15	PH|4|132|6.4e-11
P36005_CMGC_MAPK	433	Pkinase|24|318|6.1e-62
P36507_STE_STE7	400	Pkinase|73|369|2.2e-60
P36894_TKL_STKR	532	Pkinase|235|519|4e-55	TGF_beta_GS|204|232|4.3e-15	Activin_recp|59|137|7e-12
P36896_TKL_STKR	546	Pkinase|209|533|5.7e-48	TGF_beta_GS|177|205|7.7e-15	Activin_recp|33|104|4.9e-14
P36897_TKL_STKR	507	Pkinase|211|494|2.8e-54	TGF_beta_GS|179|207|4.9e-17	Activin_recp|34|112|6.1e-11
P36898_TKL_STKR	502	Pkinase|205|489|7.6e-55	TGF_beta_GS|174|202|5.3e-15	Activin_recp|30|109|4.3e-13
P37172_TKL_STKR	509	Pkinase|209|493|4.1e-62	TGF_beta_GS|179|206|1e-15	Activin_recp|33|105|4.3e-11
P37173_TKL_STKR	592	ecTbetaR2|73|185|4.1e-51	Pkinase|271|561|8.6e-51
P38070_AGC_RSK	525	Pkinase|129|411|1e-64	Pkinase_C|474|516|0.00024
P38147_CAMK_CAMKL	527	Pkinase|17|281|5e-60
P38615_CMGC_GSK	370	Pkinase|41|322|2.5e-62
P38622_CAMK_CAMK1	512	Pkinase|121|414|1.6e-59
P38623_CAMK_CAMK1	610	Pkinase|163|478|1.6e-57
P38692_STE_STE20	1080	Pkinase|24|276|1.5e-69
P39009_CAMK_RAD53	513	Pkinase|202|480|3.7e-74	FHA|56|128|1.3e-17
P39073_CMGC_CDK	555	Pkinase|179|463|4.4e-50
P39962_CK1_CK1	524	Pkinase|15|277|1.3e-26
P41240_TK_Csk	450	Pkinase|196|438|2e-46	SH2|82|156|1.6e-24	SH3_1|15|62|3.4e-13
P41241_TK_Csk	450	Pkinase|196|438|6e-47	SH2|82|156|2.9e-24	SH3_1|15|62|3.4e-13
P41242_TK_Csk	505	Pkinase|235|475|1.8e-44	SH2|120|194|2.3e-20	SH3_1|62|97|6.3e-07
P41279_STE_STE20	467	Pkinase|144|386|9.5e-51
P41743_AGC_PKC	596	Pkinase|255|520|2.1e-64	PB1|26|107|1.7e-14	C1_1|141|192|2.5e-14	Pkinase_C|544|587|2.9e-08
P41808_CMGC_MAPK	388	Pkinase|38|337|1.6e-60
P42168_CK1_CK1	341	Pkinase|16|247|1.3e-36
P42169_CK1_TTBKL	363	Pkinase|73|325|2.5e-28
P42679_TK_Csk	508	Pkinase|238|477|5.4e-44	SH2|123|197|2e-20	SH3_1|65|100|1.4e-06
P42680_TK_Tec	631	Pkinase|371|617|4.6e-49	SH2|247|330|1.3e-19	PH|6|110|2.5e-12	SH3_1|185|231|4e-14
P42681_TK_Tec	527	Pkinase|273|518|9.3e-49	SH2|150|231|2.5e-23	SH3_1|88|134|5.7e-12
P42684_TK_Abl	1182	F_actin_bind|1020|1182|4.9e-83	Pkinase|290|536|1.7e-48	SH2|173|248|3.3e-24	SH3_1|113|159|4e-12
P42685_TK_Src	505	Pkinase|235|483|5.5e-52	SH2|116|193|2.1e-25	SH3_1|48|88|2.2e-13
P43250_AGC_GRK	589	Pkinase|187|448|3.6e-64	RGS|53|170|8.6e-18
P43403_TK_Syk	619	Pkinase|343|587|4.1e-44	SH2|10|87|2.1e-16
P43404_TK_Syk	618	Pkinase|342|586|4.9e-44	SH2|10|87|1.9e-16
P43405_TK_Syk	635	Pkinase|375|621|1.6e-47	SH2|15|92|4e-18
P43568_CMGC_CDK	368	Pkinase|24|364|3.2e-29
P45983_CMGC_MAPK	427	Pkinase|26|321|5.4e-66
P45984_CMGC_MAPK	424	Pkinase|26|321|3.6e-67
P45985_STE_STE7	410	Pkinase|115|378|2.7e-58
P46549_STE_STE20	982	Pkinase|30|289|1.6e-59
P46551_CMGC_CDK	372	Pkinase|2|293|1.7e-74
P47811_CMGC_MAPK	360	Pkinase|24|308|1.8e-69
P48025_TK_Syk	628	Pkinase|368|614|2e-47	SH2|14|91|1.5e-18
P48562_STE_STE20	842	Pkinase|546|825|6e-65	PBD|184|241|3.5e-21	PH|63|175|4.2e-11
P48609_CMGC_CDK	294	Pkinase|4|286|8.8e-74
P48729_CK1_CK1	365	Pkinase|17|276|3.3e-36
P48730_CK1_CK1	415	Pkinase|9|246|7.2e-40
P49025_AGC_DMPK	2055	CNH|1627|1881|5.8e-60	Pkinase|98|359|2.3e-57	Pkinase_C|378|421|2.5e-06	C1_1|1389|1438|1.8e-05	PH|1471|1587|0.00018
P49071_CAMK_MAPKAPK	359	Pkinase|23|281|2.6e-63
P49137_CAMK_MAPKAPK	400	Pkinase|67|325|5.5e-63
P49138_CAMK_MAPKAPK	386	Pkinase|53|311|1.4e-62
P49336_CMGC_CDK	464	Pkinase|26|335|2.2e-58
P49674_CK1_CK1	416	Pkinase|9|244|6.6e-39
P49759_CMGC_CLK	526	Pkinase|203|519|3.6e-69
P49760_CMGC_CLK	499	Pkinase|163|479|5.4e-62
P49761_CMGC_CLK	638	Pkinase|304|620|5.9e-57
P49762_CMGC_CLK	511	Pkinase|164|478|1.5e-59
P49840_CMGC_GSK	483	Pkinase|119|403|1.2e-64
P49841_CMGC_GSK	433	Pkinase|56|353|2.5e-63
P50488_TKL_STKR	744	Pkinase|310|598|3.1e-44
P50613_CMGC_CDK	346	Pkinase|12|295|2.3e-75
P50750_CMGC_CDK	489	Pkinase|136|432|3.6e-70
P50873_CMGC_GSK	501	Pkinase|166|447|2e-56
P51617_TKL_IRAK	712	Pkinase|216|516|9.5e-40	Death|29|102|4.4e-10
P51812_AGC_RSK	740	Pkinase|68|327|1.5e-71	Pkinase_C|351|389|8.1e-11	Pkinase|422|679|6.2e-72
P51813_TK_Tec	675	Pkinase|418|665|2.8e-48	SH2|296|377|7.8e-21	PH|6|110|1.1e-15	BTK|119|148|3.3e-13
P51817_AGC_PKA	358	Pkinase|51|303|1.4e-67
P52332_TK_JakA	1153	Pkinase|585|842|2.3e-25	SH2|441|524|0.0038	Pkinase|875|1146|5.2e-87
P52333_TK_JakA	1124	Pkinase|523|774|2.9e-17	SH2|377|454|0.0089	Pkinase|823|1093|9.1e-81
P52564_STE_STE7	334	Pkinase|57|314|2e-54
P53233_CAMK_CAMKL	369	Pkinase|2|249|7.5e-50
P53349_STE_STE11	1493	Pkinase|1226|1489|3.5e-67	zf-rbx1|435|487|0.023
P53355_CAMK_DAPK	1455	Ank_2|340|409|5.3e-05	Ank_2|350|442|4.1e-12	Ank_2|383|475|1.8e-19	Ank_2|418|508|6.9e-22	Ank_2|449|540|8.9e-23	Ank_2|481|574|2.1e-21	Ank_2|526|606|7.7e-15	Ank_2|548|637|1.6e-19 Ank_2|581|663|5.6e-13	Pkinase|13|275|5.5e-70	Death|1337|1418|5.8e-14
P53599_STE_STE11	1579	Pkinase|1267|1558|1.8e-62
P53668_TKL_LISK	647	Pkinase|342|598|9.3e-49	LIM|25|79|2.6e-15	PDZ|166|254|4.2e-16
P53671_TKL_LISK	686	Pkinase|313|519|2.2e-48	PP1_inhibitor|588|684|9.4e-31	PDZ|132|215|3.1e-17	LIM|17|46|5.1e-07
P53739_AGC_RSK	893	Pkinase|496|777|4.1e-73
P53778_CMGC_MAPK	367	Pkinase|27|311|1.4e-70
P53779_CMGC_MAPK	464	Pkinase|64|359|3.3e-66
P53894_AGC_NDR	756	Pkinase|352|507|1.8e-39	Pkinase_C|690|748|7.3e-06
P54265_AGC_DMPK	631	Pkinase|71|339|1.5e-50	DMPK_coil|472|532|2.1e-25	Pkinase_C|359|406|1.6e-05
P54367_CK1_CK1	337	Pkinase|20|267|9.3e-34
P54646_CAMK_CAMKL	552	Pkinase|16|268|5.9e-74
P54753_TK_Eph	998	Ephrin_lbd|39|212|6.2e-73	Pkinase|634|891|2.4e-45	fn3|341|432|4.4e-15	fn3|456|535|2.9e-14	SAM_1|923|987|1.8e-23	GCC2_GCC3|280|316|7.8e-07
P54754_TK_Eph	993	Ephrin_lbd|31|204|4.6e-73	Pkinase|629|886|7.3e-45	fn3|333|427|2.5e-15	fn3|450|530|5e-15	SAM_1|918|982|8e-23	GCC2_GCC3|272|308|2.4e-06
P54756_TK_Eph	1037	Ephrin_lbd|60|233|1.9e-77	Pkinase|676|930|1.1e-47	fn3|359|448|3.8e-14	fn3|470|552|2.8e-14	SAM_1|967|1027|1.4e-22	GCC2_GCC3|296|335|0.00012
P54760_TK_Eph	987	Ephrin_lbd|17|197|1.5e-63	Pkinase|616|871|4e-46	fn3|325|412|5.7e-11	fn3|435|518|4.7e-14	SAM_1|907|969|2.8e-20	GCC2_GCC3|263|299|9.9e-07
P54761_TK_Eph	987	Ephrin_lbd|17|197|1.1e-63	Pkinase|616|871|1e-46	fn3|325|413|6.3e-11	fn3|435|518|1.6e-14	SAM_1|907|969|2.9e-20	GCC2_GCC3|258|299|9.2e-09
P54762_TK_Eph	984	Ephrin_lbd|19|196|1.7e-77	Pkinase|620|877|5.6e-49	fn3|325|415|1.3e-12	fn3|440|5183.8e-15	SAM_1|911|973|3e-21	GCC2_GCC3|261|292|0.00043
P54764_TK_Eph	986	Ephrin_lbd|30|204|2e-79	Pkinase|622|876|3.6e-46	fn3|330|420|2.3e-15	fn3|446|525|5e-14	SAM_2|909|973|1.1e-19	GCC2_GCC3|267|306|1.7e-05
P54936_CAMK_CASK	965	Guanylate_kin|778|951|2.1e-62	Pkinase|20|281|2.1e-49	L27|372|425|1.1e-10	PDZ|551|627|4.9e-17	SH3_2|641|716|9e-08
P55144_TK_Axl	874	Pkinase|503|766|5.4e-41	I-set|32|118|2.7e-14	fn3|211|291|6.1e-06	fn3|309|390|1.5e-05	ig|140|180|1.5e-05
P57058_CAMK_CAMKL	714	Pkinase|66|320|5.6e-70
P57059_CAMK_CAMKL	783	Pkinase|27|278|8.9e-77
P57078_TKL_RIPK	832	Ank|486|516|3.2e-05	Ank|519|549|1.4e-05	Ank|551|582|2.5e-06	Ank|585|612|1.2e-07	Ank|621|649|3.8e-05	Ank|651|680|7.7e-09	Ank|686|709|1.4e-05	Ank|717|747|1.5e-08	Ank|752|775|1.9e-05	Ank|783|812|2.5e-06	Pkinase|26|277|7.6e-47
P58750_CAMK_PIM	326	Pkinase|40|293|3.1e-57
P58801_TKL_RIPK	539	Pkinase|23|286|2.4e-44	CARD|436|518|2e-18
P63085_CMGC_MAPK	358	Pkinase|23|311|1.5e-71
P68181_AGC_PKA	351	Pkinase|45|298|6.7e-69
P70218_STE_STE20	641	Pkinase|17|273|1.7e-59	CNH|512|620|2.4e-18
P70236_STE_STE7	334	Pkinase|58|314|4.3e-54
P70268_AGC_PKN	946	Pkinase|620|878|2.2e-62	HR1|38|104|5.2e-15	Pkinase_C|899|943|3e-11
P70335_AGC_DMPK	1354	Pkinase|76|338|1.7e-61	Rho_Binding|948|1014|8.2e-28	HR1|459|537|1.3e-09	Pkinase_C|359|399|7.8e-06	PH|1121|1216|9.1e-06	C1_1|1229|1270|0.00052	Myosin_tail_1|412|595|0.0027
P70336_AGC_DMPK	1388	Pkinase|92|354|1.1e-60	Rho_Binding|978|1046|1.5e-31	PH|1153|1345|1.2e-05	Pkinase_C|375|418|8.6e-05	C1_1|1261|1303|0.00021	Myosin_tail_1|440|635|0.00076
P70451_TK_Fer	453	Pkinase|196|443|1.5e-50	SH2|91|162|6.6e-22
P78362_CMGC_SRPK	699	Pkinase|92|234|3e-22
P78368_CK1_CK1	415	Pkinase|46|281|6e-34	CK1gamma_C|342|385|7.6e-10
P80192_TKL_MLK	1118	Pkinase|145|402|9.6e-63	SH3_2|59|112|3.3e-11
P90866_CMGC_CDK	622	Pkinase|27|348|9.8e-55
P91267_CMGC_GSK	440	Pkinase|32|303|1.7e-48
P91332_CK1_TTBKL	424	Pkinase|31|257|4.5e-27
P91360_TK_Fer	585	Pkinase|321|575|2.5e-46	SH2|181|206|0.12
P91566_CK1_TTBKL	368	Pkinase|69|299|1.9e-25
P92199_AGC_DMPK	1173	Pkinase|69|330|3e-62	Pkinase_C|351|395|0.00031	C1_1|1060|1102|0.00035
P92208_CMGC_MAPK	372	Pkinase|26|320|2.1e-66
P97377_CMGC_CDK	346	Pkinase|4|198|4.4e-65
P97423_TK_JakA	1081	Pkinase|517|767|1.5e-16	Pkinase|817|1013|3.5e-40
P97793_TK_ALK	1621	Pkinase|1121|1385|1.3e-36	MAM|287|430|1.2e-05	Gly_rich|737|964|2.4e-14	Ldl_recept_a|443|475|0.0009
P97820_STE_STE20	1233	Pkinase|25|288|6.7e-63	CNH|925|1202|7.2e-57
Q00342_TK_PDGFR	992	Pkinase|612|942|1.9e-15	I-set|81|160|0.018	ig|266|332|8.2e-09
Q00526_CMGC_CDK	305	Pkinase|4|286|4.3e-79
Q00532_CMGC_CDKL	358	Pkinase|5|288|1.7e-79
Q00534_CMGC_CDK	326	Pkinase|13|300|1.8e-68
Q00535_CMGC_CDK	292	Pkinase|4|286|1.8e-74
Q00537_CMGC_CDK	523	Pkinase|193|473|1.8e-73
Q00772_CMGC_MAPK	484	Pkinase|23|318|2.3e-67
Q00993_TK_Axl	888	Pkinase|532|795|5.4e-42	fn3|221|314|9.7e-07	fn3|330|412|2.5e-10	I-set|32|114|8.8e-06	I-set|133|191|0.00014
Q01389_STE_STE11	1478	Pkinase|1177|1439|8.6e-67
Q01919_CAMK_CAMKL	800	Pkinase|47|313|3.3e-64
Q01974_TK_Ror	943	Pkinase|474|743|4.7e-39	Kringle|316|394|1.1e-23	Fz|174|301|2.9e-22	I-set|64|150|2.4e-18
Q02111_AGC_PKC	707	Pkinase|382|633|1.8e-66	C1_1|160|210|2e-14	Pkinase_C|654|699|5.6e-12
Q02156_AGC_PKC	737	Pkinase|409|659|6.6e-67	C1_1|170|221|6.1e-15	Pkinase_C|689|733|3.2e-09	C2|8|98|5.6e-09
Q02750_STE_STE7	393	Pkinase|68|361|5.5e-61
Q02763_TK_Tie	1124	Ig_Tie2_1|23|118|4.9e-54	Pkinase|825|1090|3.9e-47	fn3|449|526|1.7e-09
Q02779_TKL_MLK	954	Pkinase|99|355|4.6e-58	SH3_2|23|78|2.3e-11
Q02956_AGC_PKC	592	Pkinase|253|503|2e-61	PB1|16|97|2.6e-16	C1_1|131|181|6.3e-14	Pkinase_C|538|583|1.8e-08
Q03002_CAMK_CAMKL	865	Pkinase|42|313|1.1e-64
Q03042_AGC_PKG	768	Pkinase|458|717|2.9e-68
Q03043_AGC_PKG	1088	Pkinase|779|1036|7.5e-66	cNMP_binding|539|620|3.9e-15
Q03141_CAMK_CAMKL	744	Pkinase|56|307|7.1e-78	KA1|699|744|9.1e-19
Q03142_TK_FGFR	808	Pkinase|466|747|1.3e-43	I-set|35|104|0.0059	I-set|158|236|4.6e-12	I-set|253|347|2.9e-10
Q03145_TK_Eph	977	Ephrin_lbd|27|200|6.8e-69	Pkinase|617|869|1.9e-47	fn3|331|420|2.7e-14	SAM_1|906|967|4.9e-21	SAM_2|907|960|4e-13	Interfer-bind|439|520|9e-06	GCC2_GCC3|269|307|0.00014
Q03146_TK_DDR	911	Pkinase|609|899|4.4e-42	F5_F8_type_C|48|183|1.6e-20
Q03306_AGC_PDK1	898	Pkinase|13|293|2.7e-61
Q03407_AGC_PDK1	766	Pkinase|125|391|1.7e-63
Q03497_STE_STE20	939	Pkinase|622|871|1.1e-72	PBD|337|394|2.2e-21
Q03526_TK_Tec	625	Pkinase|369|615|7.6e-48	SH2|245|328|1.3e-21	BTK|124|154|7.6e-16	SH3_1|183|229|1.1e-12	PH|7|116|5.9e-10
Q03533_CAMK_CAMKL	586	Pkinase|41|351|3.3e-52
Q03563_CMGC_SRPK	1093	Pkinase|519|669|9.5e-24
Q03656_CMGC_SRPK	742	Pkinase|159|303|3.4e-21
Q03957_CMGC_CDK	528	Pkinase|187|469|4.2e-73
Q04735_CMGC_CDK	496	Pkinase|166|446|4.6e-72
Q04736_TK_Src	541	Pkinase|277|520|1.4e-48	SH2|156|238|2.2e-28	SH3_1|95|142|2.2e-19
Q04759_AGC_PKC	706	Pkinase|382|633|1.6e-67	C1_1|160|210|2e-14	Pkinase_C|654|699|8.3e-13
Q04771_TKL_STKR	509	Pkinase|209|493|4.2e-62	TGF_beta_GS|178|206|2.2e-16	Activin_recp|33|105|1.7e-11
Q04859_CMGC_RCK	622	Pkinase|4|284|8.4e-76
Q04899_CMGC_CDK	451	Pkinase|121|402|2.1e-71
Q04912_TK_Met	1400	Sema|59|504|6.1e-96	Pkinase|1085|1337|1.1e-41	TIG|569|661|4.8e-05
Q05513_AGC_PKC	592	Pkinase|253|503|2e-61	PB1|16|97|5.1e-19	C1_1|131|182|3.5e-14	Pkinase_C|538|583|2.8e-08
Q05655_AGC_PKC	676	Pkinase|351|603|6.1e-65	C1_1|159|209|3.9e-14	Pkinase_C|623|669|1.4e-13
Q06187_TK_Tec	659	Pkinase|403|649|7.6e-49	SH2|281|362|4.6e-21	SH3_1|220|266|1.2e-16	BTK|140|169|2.5e-15	PH|4|132|5.5e-12
Q06418_TK_Axl	890	Pkinase|519|782|2.3e-41	fn3|227|307|9.8e-08	fn3|324|406|3.3e-06	I-set|49|125|1.7e-13
Q06806_TK_Tie	1134	Pkinase|837|1099|2.3e-43	fn3|449|530|2.5e-10	fn3|551|627|1.9e-06	fn3|641|724|1.2e-14	ig|137|192|2.3e-06	ig|363|426|0.0024
Q07002_CMGC_CDK	504	Pkinase|174|455|3.4e-69
Q07174_STE_STE20	467	Pkinase|146|386|1.8e-50
Q07407_TK_FGFR	729	Pkinase|418|686|5.1e-48	I-set|117|191|8.6e-10	I-set|252|289|0.0061
Q07912_TK_Ack	1086	Pkinase|190|442|1.4e-40	GTPase_binding|510|577|3.7e-32	Inhibitor_Mig-6|852|918|1.5e-27	SH3_1|459|502|0.00016
Q08217_CAMK_CAMKL	1101	Pkinase|841|1099|4.9e-60
Q08345_TK_DDR	919	Pkinase|611|907|3.8e-40	F5_F8_type_C|47|182|5.9e-21
Q08881_TK_Tec	620	Pkinase|364|610|4e-48	SH2|239|323|7.2e-21	BTK|118|148|8.6e-16	SH3_1|177|223|2.1e-14	PH|7|110|5.3e-12
Q09147_TK_FGFR	1052	Pkinase|714|995|6.5e-47	I-set|149|219|0.0038	I-set|247|338|9.3e-05	I-set|394|479|7.5e-10	I-set|490|583|2.1e-09
Q09437_CMGC_CDK	719	Pkinase|356|647|2.6e-66
Q09488_TKL_STKR	636	Pkinase|266|599|8.5e-43	Activin_recp|67|156|8.8e-12	TGF_beta_GS|239|262|8.6e-08
Q09537_AGC_GRK	642	Pkinase|204|469|1.6e-63	RGS|56|187|6.7e-07
Q09639_AGC_GRK	727	Pkinase|192|455|4.5e-67	RGS|54|174|1.2e-18
Q0E917_TK_FAK	1200	Focal_AT|949|1082|1.4e-62	Pkinase|485|734|1.6e-42	FERM_M|148|257|0.0051
Q0E981_CAMK_CAMKL	860	Pkinase|20|273|7.6e-71
Q0KHQ5_STE_STE20	1039	Pkinase|28|280|1.7e-64
Q0VBP6_TK_Tec	527	Pkinase|272|518|4.8e-48	SH2|150|231|1.9e-23	SH3_1|88|134|2.3e-11
Q0VGZ5_TK_ALK	576	Pkinase|195|460|1e-35
Q10656_TK_FGFR	1103	Pkinase|642|926|3.1e-41	I-set|41|126|2.3e-10	I-set|305|383|6.7e-14	I-set|398|502|6e-09
Q10915_TK_KIN6	727	Pkinase|432|708|1.1e-30
Q10925_TK_Ack	1223	Pkinase|108|361|6.7e-42	GTPase_binding|474|510|1.5e-05	SH3_2|372|421|0.0003
Q11179_CMGC_MAPK	474	Pkinase|14|310|5.1e-69
Q12152_CAMK_CAMKL	901	Pkinase|41|287|3.9e-65
Q12236_AGC_PDK1	1081	Pkinase|180|443|1.7e-64
Q12263_CAMK_CAMKL	1142	Pkinase|19|288|3.3e-71
Q12469_STE_STE20	655	Pkinase|360|638|3.3e-64	PBD|123|180|1.1e-20	PH|4|114|5.4e-13
Q12851_STE_STE20	820	Pkinase|16|272|2.3e-62	CNH|492|789|3.2e-62
Q12866_TK_Axl	999	Pkinase|589|848|2.5e-42	fn3|285|369|9.2e-07	fn3|387|473|0.0091	I-set|96|179|1.6e-05	I-set|197|241|0.0017
Q13043_STE_STE20	487	Pkinase|31|281|3.6e-71	Mst1_SARAH|432|480|4.3e-27
Q13131_CAMK_CAMKL	574	Pkinase|28|294|2.6e-71
Q13153_STE_STE20	553	Pkinase|270|517|9.4e-71	PBD|74|132|8e-24
Q13163_STE_STE7	448	Pkinase|169|419|2.6e-59	PB1|19|88|1.9e-11
Q13164_CMGC_MAPK	816	Pkinase|55|347|1.8e-69
Q13177_STE_STE20	524	Pkinase|249|500|9.8e-72	PBD|73|130|9.2e-24
Q13233_STE_STE11	1512	Pkinase|1245|1508|2.1e-67	zf-rbx1|440|492|0.023
Q13237_AGC_PKG	762	Pkinase|454|711|2.2e-67	cNMP_binding|187|269|1.1e-16 ATG_16|92|151|7.1e-07
Q13464_AGC_DMPK	1354	Pkinase|76|338|1.7e-61	Rho_Binding|948|1014|1.6e-27	HR1|459|537|5.6e-11	PH|1121|1247|6.1e-06	Pkinase_C|359|399|2.2e-05	C1_1|1229|1271|0.0021	Myosin_tail_1|411|595|0.0096
Q13470_TK_Ack	661	Pkinase|119|372|3.3e-31	SH3_2|392|435|0.1	UBA|599|621|0.09
Q13523_CMGC_DYRK	1007	Pkinase|691|1003|4.7e-49
Q13546_TKL_RIPK	671	Pkinase|22|281|8.1e-54	Death|587|665|1.8e-20	RHIM|504|550|7.7e-12
Q13554_CAMK_CAMK2	666	Pkinase|14|272|3.7e-73	CaMKII_AD|534|661|4.4e-60
Q13555_CAMK_CAMK2	588	Pkinase|14|272|4.8e-74	CaMKII_AD|456|583|2.3e-60
Q13627_CMGC_DYRK	763	Pkinase|159|479|7.6e-53
Q13705_TKL_STKR	512	Pkinase|191|474|1.7e-54	Activin_recp|29|115|1.6e-09
Q13873_TKL_STKR	1038	Pkinase|204|497|1.8e-46	Activin_recp|58|130|2.4e-12
Q13882_TK_Src	451	Pkinase|192|438|3.1e-51	SH2|78|155|1.3e-18	SH3_2|18|69|7.2e-09
Q13976_AGC_PKG	686	Pkinase|376|634|6.4e-68	cNMP_binding|137|218|4e-18	Med4|5|70|0.00027
Q14004_CMGC_CDK	1512	Pkinase|706|997|4.2e-72
Q14012_CAMK_CAMK1	370	Pkinase|22|276|6.4e-77
Q14289_TK_FAK	1009	Focal_AT|870|1007|1.4e-63	Pkinase|427|677|3.9e-45	FERM_M|145|253|7.2e-11
Q14680_CAMK_CAMKL	651	Pkinase|11|263|1.2e-74	KA1|606|651|1.6e-17
Q15131_CMGC_CDK	360	Pkinase|39|323|2e-66
Q15208_AGC_NDR	465	Pkinase|90|363|1.1e-57	Pkinase_C|400|449|3.6e-08
Q15303_TK_EGFR	1308	Recep_L_domain|55|166|5.1e-32	Pkinase|719|971|4.2e-41	Furin-like|186|334|3.7e-29
Q15375_TK_Eph	998	Ephrin_lbd|32|205|2.1e-78	Pkinase|634|887|2.5e-46	fn3|333|422|5.8e-13	SAM_1|923|985|2.9e-23	GCC2_GCC3|269|308|6.6e-07
Q15418_AGC_RSK	744	Pkinase|71|328|4.9e-71	Pkinase_C|352|392|2.2e-10	Pkinase|427|684|8.6e-74
Q15569_TKL_LISK	626	Pkinase|58|253|1.7e-47
Q15759_CMGC_MAPK	364	Pkinase|27|308|5.3e-67
Q15772_CAMK_Trio	3267	I-set|43|125|3e-12	I-set|722|811|6.8e-22	I-set|869|959|3e-19	I-set|972|1058|2.8e-12	I-set|1064|1153|2.1e-19	I-set|1188|1277|1.8e-14	I-set|1391|1480|3.2e-07	I-set|1485|1574|2.4e-21	I-set|2584|2674|8.3e-14	Pkinase|1601|1854|1.3e-49	Pkinase|2966|3218|7.3e-53	fn3|1285|1371|0.0055	fn3|2688|2760|0.022
Q15831_CAMK_CAMKL	433	Pkinase|52|309|4.5e-57
Q15835_AGC_GRK	563	Pkinase|194|443|4.7e-61	RGS|58|174|2e-16
Q16288_TK_Trk	839	Pkinase|540|822|5.9e-47	I-set|210|301|2.1e-10	I-set|322|391|1.9e-07	LRRNT|31|56|3.8e-06	LRR_4|103|143|1.3e-05	LRR_4|127|162|0.026
Q16512_AGC_PKN	948	Pkinase|622|880|6.5e-62	HR1|44|110|1.4e-15	Pkinase_C|901|945|2.1e-10
Q16513_AGC_PKN	984	Pkinase|659|916|8.7e-66	HR1|50|113|3.5e-16	Pkinase_C|937|981|3.3e-09
Q16539_CMGC_MAPK	360	Pkinase|24|308|8.5e-69
Q16566_CAMK_CAMK1	473	Pkinase|46|300|1.1e-75
Q16584_TKL_MLK	847	Pkinase|118|375|2.4e-58	SH3_2|48|101|9.5e-13
Q16620_TK_Trk	838	Pkinase|556|819|3.5e-48	I-set|204|283|5.6e-12	I-set|305|375|4.2e-08	LRRNT|31|60|3.4e-07	LRR_4|116|151|0.036
Q16644_CAMK_MAPKAPK	382	Pkinase|47|304|1.6e-61
Q16659_CMGC_MAPK	721	Pkinase|22|316|6.4e-65
Q16671_TKL_STKR	573	Pkinase|206|503|7.6e-36	Activin_recp|55|122|7.5e-05	RELT|147|186|0.046
Q16832_TK_DDR	855	Pkinase|564|845|3e-46	F5_F8_type_C|46|182|1.1e-23
Q17448_CK1_Worm6	367	Pkinase|24|256|1.8e-22
Q17631_CK1_TTBKL	373	Pkinase|27|259|2.7e-34
Q17825_CK1_Worm6	380	Pkinase|16|230|1.9e-23
Q17833_TK_KIN16	502	Pkinase|177|458|1.5e-39
Q17941_AGC_Akt	541	Pkinase|194|447|1.1e-69	PH|16|117|1.5e-12	Pkinase_C|470|520|3.1e-10
Q18142_TK_Fer	416	Pkinase|121|372|4.8e-47	SH2|11|91|3.6e-12
Q18163_TK_DDR	737	F5_F8_type_C|10|147|8e-24	Pkinase|492|733|1.9e-19
Q18189_CK1_Worm6	211	Pkinase|19|209|3.7e-24
Q18462_TK_Syk	894	Pkinase|200|451|2.8e-32	SH2|84|164|0.001
Q18553_CK1_Worm6	308	Pkinase|18|254|4.1e-19
Q18707_CK1_TTBKL	517	Pkinase|27|324|2.8e-17
Q18846_AGC_RSK	785	Pkinase|18|284|4.5e-62	Pkinase_C|305|347|2.2e-06	Pkinase|387|666|9.9e-66
Q18865_TK_Fer	431	Pkinase|122|374|1.4e-42	SH2|11|87|1.7e-11
Q18882_CK1_TTBKL	429	Pkinase|31|256|2e-27
Q18976_CK1_TTBKL	359	Pkinase|25|248|1.3e-24
Q18984_CK1_TTBKL	351	Pkinase|17|243|2.8e-25
Q19238_TK_KIN6	894	Pkinase|467|578|3.7e-09
Q19243_CMGC_MAPK	691	Pkinase|47|342|9.4e-71	His_Phos_1|434|624|2.6e-13
Q19266_AGC_PKC	597	Pkinase|254|506|2.8e-61	PB1|13|94|3.4e-17	Pkinase_C|544|588|3.1e-10	C1_1|128|179|1.7e-09
Q19469_CAMK_CAMKL	887	Pkinase|20|271|2.4e-73
Q19632_CMGC_DYRK	821	Pkinase|122|458|5.2e-52
Q19704_TK_Fer	484	Pkinase|161|435|1.7e-40
Q19726_TK_Fer	418	Pkinase|137|398|1.5e-39	SH2|30|103|2.6e-12
Q19727_CMGC_DYRK	775	Pkinase|455|770|5.6e-50
Q19784_CK1_Worm10	467	Pkinase|50|295|1.7e-13
Q19794_CK1_TTBKL	206	Pkinase|1|157|6.1e-12
Q19798_CK1_Worm10	512	Pkinase|257|386|1e-10
Q19848_CK1_VRK	610	Pkinase|34|259|2.7e-17
Q19858_AGC_RSK	392	Pkinase|29|271|5.3e-53
Q20018_CK1_TTBKL	361	Pkinase|20|249|7.6e-34
Q20160_CK1_Worm6	310	Pkinase|25|194|8.6e-26
Q20193_CK1_Worm8	298	Pkinase|10|168|2.5e-24
Q20288_CK1_Worm6	263	Pkinase|12|184|3.8e-18
Q20347_STE_STE7	363	Pkinase|68|325|4.5e-55
Q20443_CAMK_PIM	363	Pkinase|31|285|5.5e-54
Q20471_CK1_CK1	578	Pkinase|188|422|1.8e-35
Q20541_AGC_PKA	371	Pkinase|68|317|3.8e-70
Q20933_TK_Fer	459	Pkinase|132|381|2.9e-51	SH2|8|85|1.6e-13
Q21026_CK1_Dual	752	Pkinase|110|330|1.6e-06	Pkinase|435|691|3.8e-19
Q21029_STE_STE11	1387	Pkinase|669|925|4.8e-63
Q21038_TK_KIN16	1227	Pkinase|848|953|1.2e-07	Pkinase|999|1160|2.6e-25	V-set|40|115|5.7e-05	I-set|279|318|0.03	I-set|582|658|0.00011	I-set|684|757|1.8e-09
Q21041_TK_KIN16	1199	Pkinase|854|1156|1.2e-31	I-set|592|666|0.0079	I-set|692|765|1.4e-09
Q21307_STE_STE7	505	Pkinase|73|325|1.7e-48
Q21360_CAMK_MAPKAPK	521	Pkinase|148|404|4.4e-55
Q21483_AGC_YANK	379	Pkinase|29|287|2.3e-67
Q21521_CK1_TTBKL	361	Pkinase|20|249|7.6e-34
Q21590_CK1_TTBKL	364	Pkinase|22|277|1.6e-23
Q21694_AGC_RSK	780	Pkinase|24|279|1.1e-64	Pkinase_C|301|345|0.037
Q21734_AGC_RSK	797	Pkinase|104|363|1.1e-71	Pkinase_C|388|425|2.2e-09	Pkinase|454|712|7.8e-69
Q21764_TK_Fer	414	Pkinase|122|370|2.2e-49	SH2|16|88|0.023
Q22033_CK1_TTBK	776	Pkinase|20|239|1.2e-32
Q22203_CK1_Dual	758	Pkinase|117|323|9.4e-07	Pkinase|445|695|5e-18
Q22223_CK1_TTBKL	325	Pkinase|48|278|6e-33
Q22243_TK_Fer	557	Pkinase|264|513|2.8e-41	SH2|145|233|2.8e-07	Mem_trans|39|114|0.0069
Q22245_TK_Fer	433	Pkinase|131|380|1.1e-42	SH2|20|101|8.7e-13
Q22573_CK1_TTBKL	361	Pkinase|65|324|8.8e-30
Q22765_TK_Fer	546	Pkinase|133|385|5.1e-44
Q22766_TK_Fer	541	Pkinase|176|429|6.3e-47	SH2|72|151|7.3e-06
Q23102_TK_Fer	553	Pkinase|271|540|8.8e-44	SH2|110|139|0.016
Q23103_CK1_TTBKL	366	Pkinase|24|296|8.4e-35
Q23128_CAMK_TSSK	367	Pkinase|96|348|1.6e-56
Q23259_CK1_Worm7	321	Pkinase|36|239|8.1e-25
Q23290_STE_STE20	829	Pkinase|15|269|5.7e-65	CNH|488|792|4e-55
Q23356_STE_STE20	1080	CNH|767|1050|2.3e-55	Pkinase|21|281|8.8e-54
Q23357_CMGC_CDK	763	Pkinase|399|695|7.3e-68
Q23538_TK_Fer	529	Pkinase|120|368|3.3e-43	SH2|16|98|0.0071
Q23546_CK1_Worm6	305	Pkinase|19|248|1.5e-26
Q23566_CK1_TTBKL	366	Pkinase|68|317|9.2e-29
Q23677_TK_KIN16	498	Pkinase|173|454|5.1e-39
Q23977_STE_STE7	492	Pkinase|200|456|8.7e-54
Q24145_TK_Syk	939	Pkinase|664|916|6.7e-42	SH2|10|91|4.7e-18	Ank|153|184|9.1e-06	Ank|187|214|0.021	Ank|220|247|0.00099
Q24171_TKL_RAF	966	Pkinase|681|937|8.2e-43	C1_1|368|419|6.5e-09
Q24216_CMGC_CDK	353	Pkinase|13|295|8e-71
Q24324_STE_STE7	396	Pkinase|88|364|9e-62
Q24468_TKL_STKR	516	Pkinase|203|486|1.5e-55	Activin_recp|35|126|4e-08
Q24488_TK_Ror	685	Pkinase|411|668|1.2e-48	Kringle|237|310|1.7e-16	Fz|41|112|0.012
Q24592_TK_JakA	1177	Pkinase|615|832|2.8e-07	Pkinase|894|1150|9.6e-82
Q27324_TK_Ryk	610	WIF|24|155|8.2e-47	Pkinase|349|595|2.8e-30
Q2NME9_CMGC_CDKL	379	Pkinase|4|286|3.2e-75
Q2PJ68_AGC_SGK	422	Pkinase|96|351|2.6e-70	Pkinase_C|371|416|0.0014
Q38SD2_TKL_LRRK	2015	Pkinase|1246|1517|3.6e-42	LRR_4|279|319|4.5e-05	LRR_4|381|419|6.2e-07	LRR_4|452|489|0.012	LRR_4|475|511|2.5e-05	LRR_4|549|582|0.00021	Ank_2|94|181|3e-09	Miro|640|760|1e-08	Arf|634|773|8.3e-07	Ras|640|763|8.4e-06
Q3S1L3_CK1_TTBKL	429	Pkinase|25|281|1.6e-29
Q3TMJ8_STE_STE7	393	Pkinase|68|361|1.4e-60
Q3TYD6_TK_Lmr	1470	Pkinase|138|401|2.5e-27
Q3U1V8_TKL_MLK	608	Pkinase|138|395|2.8e-63	SH3_2|51|105|1.5e-11
Q3U214_AGC_MAST	1329	DUF1908|88|362|2.7e-151	Pkinase|397|670|8.9e-64	PDZ|1000|1056|5.3e-09
Q3UFB7_TK_Trk	799	Pkinase|518|780|1.2e-46	I-set|196|284|0.0051	I-set|307|377|0.00015	LRR_4|116|150|0.045
Q3UHL1_CAMK_CAMK1	512	Pkinase|34|286|2.7e-60
Q3UMM4_CMGC_CDK	360	Pkinase|39|323|2.5e-66
Q3UMW7_CAMK_MAPKAPK	384	Pkinase|49|306|9.3e-62
Q3UN66_AGC_PKC	697	Pkinase|353|599|4.7e-61	C1_1|36|86|5.7e-17	C2|174|258|2.2e-27	Pkinase_C|641|679|6.4e-09
Q3UY68_CAMK_CAMK1	374	Pkinase|22|276|6.2e-77
Q3UYH7_AGC_GRK	556	Pkinase|150|411|3.2e-66	RGS|13|132|1.4e-20	PH|517|548|0.0003
Q3V016_CMGC_DYRK	616	Pkinase|11|347|1.6e-50
Q4QQA7_CAMK_CAMKL	702	Pkinase|41|292|1.1e-74
Q52KQ2_TK_JakA	1180	Pkinase|630|857|1.2e-19	Pkinase|891|1158|2.2e-46
Q543F6_CMGC_CDK	292	Pkinase|4|286|2.5e-74
Q543X6_STE_STE7	397	Pkinase|102|365|2.5e-58
Q544A0_CMGC_MAPK	384	Pkinase|26|321|3.9e-66
Q56UN5_STE_STE11	1328	Pkinase|1061|1324|1.2e-65
Q58AU7_STE_STE7	449	Pkinase|4|420|0.0031
Q58AU8_STE_STE7	232	Pkinase|54|230|1.6e-23
Q5DTK3_AGC_PKC	586	Pkinase|245|510|2e-64	PB1|17|98|3.8e-15	C1_1|132|183|2.4e-14	Pkinase_C|534|577|2.9e-08
Q5NCK7_CMGC_MAPK	381	Pkinase|26|321|2.6e-67
Q5S006_TKL_LRRK	561	Pkinase|18|163|1.5e-23
Q5S007_TKL_LRRK	2527	Pkinase|1885|2129|1.4e-43	LRR_4|984|1028|0.022	LRR_4|1012|1052|1.4e-05	LRR_4|1035|1070|0.022	LRR_4|1083|1126|0.012	LRR_4|1130|1171|0.019	LRR_4|1176|1212|0.00013	LRR_4|1247|1278|6.8e-07	Miro|1336|1455|6.1e-27
Q5TCY1_CK1_TTBK	1321	Pkinase|34|259|8.5e-34	Daxx|726|816|0.00015
Q5U5J2_CMGC_CK2	397	Pkinase|39|324|4.9e-66
Q5VT25_AGC_DMPK	1781	CNH|1220|1482|8.4e-70	Pkinase|77|343|1.5e-54	DMPK_coil|881|941|5.6e-27	Pkinase_C|361|406|2.9e-10	C1_1|1000|1050|3.9e-09	PBD|1558|1571|0.043
Q5VTU6_TK_PDGFR	996	Pkinase|611|942|7.1e-16	I-set|80|157|0.058	ig|265|331|2.2e-07
Q60592_AGC_MAST	1734	DUF1908|141|417|1.3e-142	Pkinase|453|726|4.1e-63	PDZ|1074|1124|6.2e-07	Pkinase_C|744|784|0.0034
Q60607_TKL_STKR	500	Pkinase|235|489|5.5e-48	TGF_beta_GS|204|232|3.9e-15	Activin_recp|59|137|3.4e-12
Q60629_TK_Eph	877	Ephrin_lbd|62|235|2.8e-77	Pkinase|515|769|2.2e-48	SAM_1|806|867|4.7e-20	fn3|308|390|2.1e-14
Q60670_CAMK_CAMKL	779	Pkinase|27|278|3.1e-77
Q60700_TKL_MLK	888	Pkinase|162|396|1.4e-58
Q60737_CMGC_CK2	391	Pkinase|39|324|1.1e-65
Q60750_TK_Eph	977	Ephrin_lbd|28|205|1e-60	Pkinase|628|880|3.1e-43	fn3|335|427|1e-15	fn3|455|529|1.4e-06	SAM_1|915|976|3.3e-23	GCC2_GCC3|268|310|3e-05
Q60751_TK_InsR	1373	Recep_L_domain|51|160|1.7e-27	Recep_L_domain|353|463|1.8e-28	Pkinase|1001|1265|3.8e-42	Furin-like|176|332|1e-37	fn3|497|586|0.0094	fn3|620|652|0.013	fn3|836|917|2.3e-05
Q60805_TK_Axl	994	Pkinase|584|843|1.3e-42	fn3|280|364|8.2e-09	I-set|192|236|0.009	I-set|90|175|5.5e-05
Q60823_AGC_Akt	481	Pkinase|154|409|2.4e-74	PH|6|106|8.8e-14	Pkinase_C|429|477|6.8e-08
Q60855_TKL_RIPK	656	Pkinase|22|280|3e-52	Death|574|650|3.2e-20	RHIM|493|539|7.1e-13
Q61084_STE_STE11	626	Pkinase|363|621|1.9e-65	PB1|45|120|4.3e-13
Q61097_TKL_RAF	873	Pkinase|564|823|2.5e-41	C1_1|334|376|0.00064
Q61136_CMGC_DYRK	1007	Pkinase|691|1003|4.7e-49
Q61161_STE_STE20	821	CNH|493|790|1.1e-62	Pkinase|16|272|2.9e-62
Q61214_CMGC_DYRK	763	Pkinase|159|479|7.6e-53
Q61241_CAMK_TSSK	364	Pkinase|17|271|3.2e-66
Q61271_TKL_STKR	505	Pkinase|209|492|1.6e-51	TGF_beta_GS|177|205|7e-15	Activin_recp|33|104|2.4e-13
Q61288_TKL_STKR	502	Pkinase|203|486|5.2e-54	TGF_beta_GS|172|199|5.7e-14	Activin_recp|31|99|3.1e-06
Q61526_TK_EGFR	1344	Recep_L_domain|55|166|2.1e-29	Furin-like|181|329|1.3e-30	Pkinase|713|966|3e-35
Q61532_CMGC_MAPK	720	Pkinase|22|316|1.2e-64
Q61772_TK_Eph	998	Ephrin_lbd|32|205|2.9e-78	Pkinase|634|887|7.2e-47	fn3|333|422|5.8e-13	fn3|452|527|6.2e-16	SAM_1|923|985|5.3e-23	GCC2_GCC3|269|308|1.4e-05
Q61831_CMGC_MAPK	422	Pkinase|64|359|6e-66
Q61846_CAMK_CAMKL	643	Pkinase|11|263|5e-75	KA1|598|642|1.6e-16
Q62070_CAMK_PIM	311	Pkinase|32|286|4.8e-58
Q62073_TKL_MLK	579	Pkinase|37|282|5.3e-57
Q62101_CAMK_PKD	918	Pkinase|593|845|9.6e-65	C1_1|148|195|4e-13	PH|429|545|4.4e-09
Q62120_TK_JakA	1129	Pkinase|548|802|6.9e-23	SH2|401|481|3.4e-07	Pkinase|850|1119|2.4e-48
Q62190_TK_Met	1378	Sema|64|506|1.6e-98	Pkinase|1060|1314|1e-41
Q62270_TK_Src	496	Pkinase|236|479|2.6e-44	SH2|124|201|1.1e-20	SH3_1|61|107|3.8e-05
Q62371_TK_DDR	819	Pkinase|530|809|4.1e-46	F5_F8_type_C|11|147|1.6e-23
Q62406_TKL_IRAK	677	Pkinase|184|483|3.4e-40	Death|2|69|8.5e-09
Q62407_CAMK_Trio	3262	I-set|45|127|3.5e-13	I-set|727|816|2.6e-22	I-set|874|964|3e-19	I-set|977|1063|3.2e-12	I-set|1067|1157|3e-21	I-set|1193|1282|7.6e-15	I-set|1404|1485|0.00023	I-set|1490|1579|2e-21	I-set|2587|2677|4.2e-14	Pkinase|1606|1859|7.5e-48	Pkinase|3000|3213|2.6e-44	fn3|1290|1376|0.0042	fn3|2691|2763|0.069
Q62413_TK_Eph	1037	Ephrin_lbd|36|208|2.3e-77	Pkinase|633|928|1e-41	fn3|334|424|2e-09	SAM_1|966|1024|8.8e-20	GCC2_GCC3|275|313|1.2e-05
Q63932_STE_STE7	401	Pkinase|73|370|9.5e-60
Q641K5_CAMK_CAMKL	658	Pkinase|56|306|2.4e-78
Q64261_CMGC_CDK	326	Pkinase|13|300|3.9e-69
Q64434_TK_Src	451	Pkinase|192|440|3.1e-50	SH2|78|155|1.1e-18	SH3_2|18|69|2.5e-09
Q64729_TKL_STKR	503	Pkinase|207|490|2.8e-54	TGF_beta_GS|175|203|4.9e-17	Activin_recp|30|108|1.2e-11
Q66L42_TKL_MLK	940	Pkinase|99|356|4.9e-58	SH3_1|23|73|2.8e-11
Q69ZA1_CMGC_CDK	782	Pkinase|2|268|1.4e-62
Q6AWJ9_TK_CCK4	1033	I-set|26|107|1e-07	Pkinase|780|1020|1.8e-34	I-set|133|199|2.5e-07	I-set|286|358|0.014	I-set|395|464|2.5e-14	I-set|468|559|8.8e-16
Q6DT37_AGC_DMPK	1551	Pkinase|71|337|4e-53	CNH|1098|1360|3.3e-50	DMPK_coil|744|800|1.5e-19	C1_1|879|926|1.5e-09	Pkinase_C|356|400|2.2e-08	PH|950|1065|7.7e-06
Q6J9G0_TK_TK-Sp1	422	Pkinase|115|376|1.9e-33
Q6J9G1_TK_TK-Sp1	429	Pkinase|120|385|5.8e-31
Q6NXV8_TK_PDGFR	976	Pkinase|581|904|7.7e-13	I-set|203|295|8.3e-06	I-set|311|395|0.00076
Q6P0Q8_AGC_MAST	1798	DUF1908|201|476|1.7e-146	Pkinase|512|785|1.1e-62	PDZ|1134|1186|1.7e-07	Pkinase_C|803|843|0.0017
Q6P2M8_CAMK_CAMK1	426	Pkinase|98|353|1.8e-73
Q6P5Z2_AGC_PKN	889	Pkinase|560|817|1e-61	HR1|20|78|6.6e-16	Pkinase_C|839|884|1.7e-05
Q6P9R2_STE_STE20	527	Pkinase|17|291|1.7e-64	OSR1_C|434|464|8.4e-13
Q6PGN3_CAMK_DCAMKL	755	Pkinase|392|649|9.9e-72	DCX|89|153|1.1e-24
Q6UN15_TK_PDGFR	849	Pkinase|355|449|1.3e-14	Fip1|154|197|1.5e-25
Q6VAB6_TKL_RAF	950	Pkinase|667|926|2.2e-43	C1_1|413|456|5.1e-05
Q6VNS1_TK_Trk	825	Pkinase|540|808|2.7e-49	I-set|210|301|2e-10	I-set|322|391|2.7e-07	LRRNT|31|56|3.7e-06	LRR_4|103|143|1.8e-05	LRR_1|128|150|0.067
Q6ZMQ8_TK_Lmr	1374	Pkinase|128|391|3.3e-37
Q6ZN16_STE_STE11	1313	Pkinase|657|907|8.2e-64
Q6ZQ29_STE_STE20	1240	Pkinase|30|281|5.3e-62
Q7JMV3_CAMK_CAMK1	405	Pkinase|31|302|2.4e-71
Q7JQ36_TKL_STKR	570	Pkinase|265|549|1.8e-52	TGF_beta_GS|235|262|1.7e-12	Activin_recp|65|155|2.2e-11
Q7JWT4_CK1_CK1	477	Pkinase|68|315|1.9e-32
Q7K306_CMGC_CDK	317	Pkinase|26|312|1.9e-69
Q7KJ08_TK_ALK	1701	MAM|288|448|3.3e-14	Pkinase|1194|1459|8e-44	Gly_rich|778|1039|1.3e-17
Q7KRY6_CK1_VRK	599	Pkinase|48|284|1.9e-19
Q7KSD3_STE_STE20	552	Pkinase|38|312|5.4e-60	OSR1_C|458|489|1.2e-11
Q7KZI7_CAMK_CAMKL	788	Pkinase|53|304|1.1e-78	KA1|745|788|1.3e-18	UBA|330|360|0.012
Q7L7X3_STE_STE20	1001	Pkinase|29|280|4.3e-65
Q7TNL3_CAMK_CAMKL	348	Pkinase|28|239|1.3e-36
Q7TPV1_STE_STE20	426	Pkinase|21|270|2.5e-68
Q7TSE6_AGC_NDR	464	Pkinase|91|383|1.6e-61	Pkinase_C|401|447|1.2e-07
Q7TSJ6_AGC_NDR	1042	Pkinase|627|781|1.1e-37	Pkinase_C|951|1004|8e-12	UBA|99|135|0.016
Q7TT50_AGC_DMPK	1713	CNH|1247|1511|2.1e-64	Pkinase|76|341|1.2e-54	DMPK_coil|878|939|1.2e-26	C1_1|1027|1077|9.8e-11	Pkinase_C|360|406|4.2e-07
Q80UW5_AGC_DMPK	1453	CNH|999|1261|8.1e-52	Pkinase|2|239|1.6e-43	DMPK_coil|645|699|4e-18	C1_1|780|827|9.7e-10	Pkinase_C|258|302|7.3e-09	PH|851|966|2.1e-06	PBD|1338|1352|0.0072	Filament|389|524|0.039
Q80X41_CK1_VRK	440	Pkinase|39|275|3e-18
Q80XI6_TKL_MLK	850	Pkinase|119|376|4e-58	SH3_2|49|102|2.1e-12
Q80Y86_CMGC_MAPK	549	Pkinase|16|305|2.6e-68
Q80YE4_TK_Lmr	1317	Pkinase|81|344|1.3e-35
Q80YE7_CAMK_DAPK	1430	Ank_2|336|409|3e-05	Ank_2|350|442|9.9e-12	Ank_2|383|474|9.9e-20	Ank_2|417|508|8.8e-21	Ank_2|478|541|5.4e-15	Ank_2|548|637|4.5e-19	Ank_2|581|663|3.1e-12	Pkinase|13|275|6.9e-70	Death|1312|1393|1.4e-13
Q811L6_AGC_MAST	2618	DUF1908|256|530|1.2e-141	Pkinase|568|841|3.4e-63	PDZ|1167|1222|2e-08	Pkinase_C|859|889|0.037
Q86TW2_CAMK_CAMKL	523	Pkinase|154|337|0.00015
Q86V86_CAMK_PIM	326	Pkinase|40|293|1.8e-57
Q86Y07_CK1_VRK	508	Pkinase|30|289|4.4e-21
Q86Z02_CMGC_DYRK	1281	Pkinase|261|589|6.9e-52
Q8AXC8_TK_PDGFR	1078	Pkinase|587|934|1.3e-14	I-set|211|291|3.3e-06	I-set|319|402|7.4e-09
Q8BG48_CAMK_DAPK	372	Pkinase|37|293|5e-65
Q8BGW6_AGC_YANK	398	Pkinase|23|280|2.9e-64
Q8BHI9_CAMK_CAMKL	436	Pkinase|74|325|1.8e-69
Q8BKG3_TK_CCK4	1062	I-set|25|103|0.00011	Pkinase|791|1050|6.9e-43	I-set|124|204|4.6e-14	I-set|221|294|9.8e-08	I-set|327|400|5e-08	I-set|407|490|6.8e-13	I-set|495|580|1.7e-11	I-set|585|671|2.5e-13
Q8BL41_CAMK_CAMK2	542	Pkinase|14|272|1.2e-72	CaMKII_AD|410|537|3.1e-60
Q8BLF2_CMGC_CDKL	353	Pkinase|4|286|8.5e-74
Q8BN21_CK1_VRK	503	Pkinase|31|294|5.1e-21
Q8BQS9_TKL_STKR	592	ecTbetaR2|72|186|4e-52	Pkinase|271|561|1.9e-50
Q8BRB1_TK_Eph	984	Ephrin_lbd|29|202|3.4e-77	Pkinase|624|876|5.2e-48	fn3|327|416|4.3e-15	SAM_2|909|974|2e-13	GCC2_GCC3|265|302|2.2e-07	Interfer-bind|468|512|0.12
Q8BRK8_CAMK_CAMKL	552	Pkinase|16|268|1.2e-73
Q8BRV4_TKL_STKR	513	Pkinase|193|475|7.8e-63	Activin_recp|52|116|6.5e-07
Q8BSP6_TK_Ror	944	Pkinase|474|743|2.8e-36	Kringle|316|394|2.6e-23	Fz|174|301|2.7e-22	I-set|64|148|2.9e-18
Q8BTH8_CK1_CK1	459	Pkinase|44|287|1.1e-34	CK1gamma_C|332|429|1.2e-30
Q8BTW9_STE_STE20	593	Pkinase|328|574|2.3e-68	PBD|10|63|7.3e-15
Q8BV72_CMGC_MAPK	478	Pkinase|24|312|4.6e-66
Q8BVB0_STE_STE20	719	Pkinase|454|700|4.3e-68	PBD|10|63|3.6e-16
Q8BW96_CAMK_CAMK1	385	Pkinase|23|279|1.4e-78
Q8BWQ5_CAMK_DCAMKL	619	Pkinase|343|600|1.1e-76
Q8BWW9_AGC_PKN	983	Pkinase|658|915|1e-64	HR1|50|113|4e-15	Pkinase_C|936|981|3.6e-09
Q8BZ03_CAMK_PKD	875	Pkinase|556|808|8.7e-65	C1_1|139|189|6.7e-13	PH|401|479|5.3e-07
Q8BZ25_TKL_RIPK	745	Ank_2|364|433|1.9e-12	Ank_2|364|433|1.9e-12	Ank_2|439|496|2.6e-14	Ank_2|502|563|2e-11	Ank_2|539|628|2.8e-19	Ank_2|635|695|2.9e-12	Ank_2|685|729|3.6e-06	Pkinase|39|290|1.5e-44
Q8BZN4_CAMK_CAMKL	631	Pkinase|57|306|1.2e-76
Q8C050_AGC_RSK	863	Pkinase|48|317|1.8e-67	Pkinase_C|338|380|1.4e-08	Pkinase|426|721|4.4e-11
Q8C0N0_CAMK_CAMKL	497	Pkinase|29|275|2.6e-62
Q8C0Q8_CAMK_CAMKL	405	Pkinase|6|187|5.4e-41
Q8C0R4_CAMK_CAMKL	226	Pkinase|6|187|4.9e-43
Q8C0V7_CAMK_CAMKL	499	Pkinase|14|262|3.6e-68
Q8C1R0_CAMK_TSSK	220	Pkinase|30|211|7.1e-38
Q8C2G0_TK_FAK	967	Focal_AT|828|965|2.8e-64	Pkinase|427|677|5.3e-46	FERM_M|145|253|6.8e-11
Q8C4R2_AGC_PKG	762	Pkinase|454|711|1.1e-67	cNMP_binding|187|269|2.9e-16
Q8C4X2_CK1_CK1	311	Pkinase|1|165|7.3e-27	CK1gamma_C|216|273|1e-13
Q8CBF3_TK_Eph	984	Ephrin_lbd|19|196|1.7e-77	Pkinase|620|877|4.7e-49	fn3|325|415|1.3e-12	SAM_1|911|973|3.7e-21	GCC2_GCC3|261|293|0.00051	Interfer-bind|465|525|0.086
Q8CDB0_CAMK_MAPKAPK	412	Pkinase|41|321|2.8e-63
Q8CEE6_CAMK_CAMKL	1383	Pkinase|1059|1311|6.1e-60	PAS|131|186|1.8e-06
Q8CEI0_TK_Src	491	Pkinase|227|472|1.9e-50	SH2|108|190|1.9e-23	SH3_1|48|94|8.2e-17
Q8CEQ0_CMGC_CDKL	352	Pkinase|4|287|6.9e-79
Q8CFK4_TK_Tec	527	Pkinase|267|513|1e-49	SH2|143|226|3.9e-19	BTK|37|66|1.3e-14	SH3_1|103|141|3.6e-11
Q8CIN4_STE_STE20	524	Pkinase|249|500|9.8e-72	PBD|73|130|9.2e-24
Q8CIP4_CAMK_CAMKL	752	Pkinase|59|310|2.7e-78	KA1|708|752|4.5e-15	UBA|332|366|1.3e-05
Q8INB9_AGC_Akt	530	Pkinase|185|442|3.3e-74	PH|26|130|8.7e-13	Pkinase_C|462|508|1.2e-10
Q8IU85_CAMK_CAMK1	385	Pkinase|23|279|1.4e-78
Q8IVH8_STE_STE20	894	CNH|567|864|1.8e-73	Pkinase|16|273|5.9e-66
Q8IVW4_CMGC_CDKL	592	Pkinase|4|286|1.3e-73
Q8IWQ3_CAMK_CAMKL	766	Pkinase|77|315|3e-68
Q8IWU2_TK_Lmr	1503	Pkinase|140|403|1.3e-29
Q8IWY7_CK1_TTBK	1649	Filament|342|486|9e-40	Pkinase|52|223|3.8e-21
Q8K045_AGC_PKN	878	Pkinase|549|806|1.3e-61	HR1|17|76|1.6e-14	Pkinase_C|828|873|1.8e-07
Q8K0D0_CMGC_CDK	430	Pkinase|109|389|1.3e-72
Q8K1Y2_CAMK_PKD	889	Pkinase|579|831|8.5e-64	C1_1|155|205|2.2e-13	PH|417|506|5.4e-09
Q8K348_TKL_STKR	493	Pkinase|197|480|7.7e-50	TGF_beta_GS|165|193|6.2e-15	Activin_recp|26|96|1e-11
Q8K3H5_STE_STE20	1613	Myosin_head|340|1040|6.1e-192	Pkinase|21|287|2.9e-63
Q8K4K2_CAMK_Trbl	354	Pkinase|111|315|8.7e-25
Q8K4K3_CAMK_Trbl	343	Pkinase|75|308|2.8e-35
Q8K4K4_CAMK_Trbl	372	Pkinase|136|338|7.3e-33
Q8K4X6_STE_STE11	1545	Pkinase|1281|1538|1.9e-64
Q8K592_TKL_STKR	568	Pkinase|201|499|1.2e-34	Activin_recp|55|122|3.7e-05
Q8MPS3_STE_STE7	1218	Pkinase|779|1044|2.6e-44
Q8MPS7_CK1_Worm6	390	Pkinase|21|275|9.5e-24
Q8MPZ6_AGC_NDR	1356	Pkinase|81|356|1.6e-58	C1_1|1180|1231|4.2e-09	Pkinase_C|392|439|1.3e-06	C2|772|838|3.2e-06
Q8N2I9_CAMK_CAMKL	440	Pkinase|57|331|4.2e-38	Pkinase_Tyr|86|332|1.4e-19
Q8N4C8_STE_STE20	1332	Pkinase|25|289|4e-63	CNH|1024|1302|4.6e-57
Q8N568_CAMK_DCAMKL	783	Pkinase|411|668|1.6e-71	DCX|89|153|1.9e-24
Q8N752_CK1_CK1	337	Pkinase|17|248|1.4e-36
Q8NE63_CMGC_DYRK	616	Pkinase|11|347|5.9e-50
Q8NER5_TKL_STKR	493	Pkinase|197|480|2.2e-49	TGF_beta_GS|165|193|4.9e-15	Activin_recp|26|96|1e-11
Q8NEV4_STE_STE20	1616	Myosin_head|340|1041|7.3e-201	Pkinase|21|287|5.4e-63
Q8NFD2_TKL_RIPK	765	Ank_2|363|425|7e-13	Ank_2|427|489|1.3e-14	Ank_2|494|555|2.9e-13	Ank_2|531|619|8.8e-20	Ank_2|626|689|3.5e-14	Ank_2|677|744|2.2e-08	Pkinase|27|280|3.3e-45
Q8QZV4_AGC_YANK	488	Pkinase|94|346|1.3e-60
Q8R3L8_CMGC_CDK	464	Pkinase|26|335|8e-59
Q8R4K2_TKL_IRAK	459	Pkinase|190|452|3.1e-54	Death|21|93|8.1e-05
Q8TD08_CMGC_MAPK	544	Pkinase|15|304|6.9e-71
Q8TDC3_CAMK_CAMKL	778	Pkinase|34|284|6.2e-74
Q8VCD0_TK_VEGFR	1345	Pkinase|833|1157|4.6e-10	V-set|232|325|3.1e-07	I-set|342|418|8.2e-10	I-set|559|650|0.0055	I-set|665|747|2.1e-16
Q8VDF3_CAMK_DAPK	370	Pkinase|23|285|1.2e-70
Q8VDG6_TKL_MLK	1001	Pkinase|111|381|3.5e-58	SH3_1|31|80|3.1e-11
Q8VDU5_CAMK_CAMKL	748	Pkinase|16|269|4.2e-72
Q8VEB1_AGC_GRK	590	Pkinase|187|448|2.2e-61	RGS|55|170|3e-21
Q8VHJ5_CAMK_CAMKL	795	Pkinase|60|311|3.3e-77	KA1|750|795|1.2e-18	UBA|331|367|0.00014
Q8WQG9_CMGC_MAPK	460	Pkinase|116|411|2e-64
Q8WQL7_CMGC_DYRK	948	Pkinase|399|715|5.8e-53
Q8WTQ7_AGC_GRK	553	Pkinase|192|443|2.6e-61	RGS|55|175|4.2e-10
Q8WXR4_STE_STE20	1350	Myosin_head|355|1055|1.7e-202	Pkinase|36|302|2.8e-62	IQ|1098|1117|4.3e-05
Q91VB2_CAMK_CAMK1	477	Pkinase|25|277|8.5e-77
Q91VJ4_AGC_NDR	465	Pkinase|90|363|4.8e-57	Pkinase_C|400|449|5.7e-08
Q91YA2_CAMK_PSK	424	Pkinase|98|355|7.3e-71
Q922K9_TK_Src	512	Pkinase|242|490|5.2e-52	SH2|123|200|6e-26	SH3_1|55|98|4.8e-14
Q922R0_AGC_PKA	355	Pkinase|48|300|2.6e-67
Q922Y0_CMGC_DYRK	586	Pkinase|208|521|4.8e-62
Q924X7_CAMK_CAMK1	491	Pkinase|111|377|1.7e-75
Q92519_CAMK_Trbl	343	Pkinase|75|308|3.4e-35
Q925K9_CAMK_TSSK	273	Pkinase|12|266|1.6e-60
Q92630_CMGC_DYRK	601	Pkinase|222|535|3.5e-59
Q92772_CMGC_CDKL	570	Pkinase|4|287|9.3e-74
Q92918_STE_STE20	833	Pkinase|17|273|1.9e-59	CNH|506|797|3.8e-51
Q93344_CMGC_GSK	381	Pkinase|31|338|2.6e-43
Q93372_CMGC_GSK	367	Pkinase|38|317|4.8e-58
Q94193_CK1_Worm7	254	Pkinase|15|125|0.088
Q94277_CK1_Worm6	308	Pkinase|20|230|1.5e-20
Q94533_AGC_RSK	490	Pkinase|77|336|7.7e-68	Pkinase_C|360|403|5.3e-11
Q95ZQ4_CAMK_CAMKL	562	Pkinase|26|277|1.8e-74
Q95ZV7_TK_DDR	791	Pkinase|523|778|4.6e-46	F5_F8_type_C|57|172|2.3e-19
Q965F6_CAMK_CAMKL	687	Pkinase|21|290|1.9e-54
Q96BR1_AGC_SGK	496	Pkinase|163|419|7.2e-67	PX|16|119|1.2e-22	Pkinase_C|440|491|4.4e-07
Q96GX5_AGC_MAST	879	Pkinase|36|195|1.5e-39
Q96L34_CAMK_CAMKL	752	Pkinase|59|310|2.7e-78	KA1|708|752|4.5e-15	UBA|332|366|0.00013
Q96NX5_CAMK_CAMK1	476	Pkinase|25|277|1.5e-76
Q96PF2_CAMK_TSSK	358	Pkinase|17|272|2.1e-66
Q96PN8_CAMK_TSSK	268	Pkinase|10|265|1.7e-67
Q96Q04_TK_Lmr	1489	Pkinase|164|433|7.9e-36
Q96Q40_CMGC_CDK	435	Pkinase|105|387|4.2e-64
Q96RG2_CAMK_CAMKL	1330	Pkinase|999|1258|2.7e-54	PAS|133|230|9.7e-07
Q96RU7_CAMK_Trbl	385	Pkinase|138|342|6.4e-24
Q96RU8_CAMK_Trbl	372	Pkinase|136|338|7e-33
Q96S38_AGC_RSKL	1066	Pkinase|348|431|0.041	MIT|239|305|9.6e-20	PX|16|126|6.2e-13
Q96S53_TKL_LISK	571	Pkinase|62|307|1e-46
Q99052_TK_FGFR	800	Pkinase|467|741|1.1e-47	ig|52|108|5.2e-05	I-set|160|239|6.6e-16	I-set|255|350|2e-10
Q99558_STE_STE11	946	Pkinase|404|645|2.1e-42
Q99683_STE_STE11	1374	Pkinase|685|937|8.2e-64
Q99759_STE_STE11	657	Pkinase|394|652|2.5e-66	PB1|76|151|5.9e-13
Q99986_CK1_VRK	396	Pkinase|39|279|9.1e-19
Q99JP0_STE_STE20	894	CNH|567|864|5.4e-73	Pkinase|16|273|1.7e-65
Q99JT2_STE_STE20	416	Pkinase|24|274|2.9e-71	DUF1241|343|407|5.5e-05
Q99K78_CK1_CK1	442	Pkinase|46|308|1.5e-29	CK1gamma_C|364|412|1.1e-09
Q99KH8_STE_STE20	431	Pkinase|24|274|1e-71	DUF1241|363|418|0.0014
Q99MK8_AGC_GRK	647	Pkinase|150|411|1.1e-66	RGS|13|132|3.5e-19	PH|517|608|3e-10
Q99ML2_TK_Ack	666	Pkinase|118|373|3.5e-32	UBA|604|627|0.038	SH3_1|394|433|0.041
Q99N57_TKL_RAF	648	Pkinase|352|605|1.3e-59	RBD|56|130|7.6e-30	C1_1|139|185|1.2e-11
Q9BUB5_CAMK_MAPKAPK	465	Pkinase|52|374|4.4e-61
Q9BWU1_CMGC_CDK	502	Pkinase|26|335|4.8e-58
Q9BXA6_CAMK_TSSK	273	Pkinase|12|266|9e-60
Q9BXA7_CAMK_TSSK	367	Pkinase|17|272|4.3e-64
Q9BYT3_CAMK_CAMK1	514	Pkinase|116|381|3e-74
Q9BZL6_CAMK_PKD	878	Pkinase|555|807|1.3e-64	C1_1|139|189|6.7e-13	PH|400|477|2e-07
Q9C098_CAMK_DCAMKL	648	Pkinase|356|613|2e-75
Q9D2E1_CAMK_TSSK	268	Pkinase|10|265|1.5e-67
Q9D411_CAMK_TSSK	328	Pkinase|25|293|2.4e-64
Q9DB30_CAMK_PHK	406	Pkinase|27|291|6.2e-77
Q9ERE3_AGC_SGK	496	Pkinase|163|419|3.6e-66	PX|16|119|9.9e-23	Pkinase_C|440|491|2.9e-07
Q9ERH7_CMGC_DYRK	1192	Pkinase|197|525|2.1e-50
Q9ERK0_TKL_RIPK	786	Ank_2|415|503|1.2e-13	Ank_2|444|536|9.9e-22	Ank_2|508|567|8.6e-14	Ank_2|544|634|1.7e-21	Ank_2|634|700|5.8e-16	Ank_2|704|766|3e-11	Pkinase|26|281|1.7e-48
Q9ESL4_TKL_MLK	802	Pkinase|18|257|4.9e-58	SAM_1|339|407|1.5e-09
Q9GZG1_TK_Fer	445	Pkinase|179|425|1.2e-51	SH2|73|145|0.0022
Q9H093_CAMK_CAMKL	628	Pkinase|53|302|2e-76
Q9H0K1_CAMK_CAMKL	926	Pkinase|20|271|3.7e-75
Q9H2G2_STE_STE20	1235	PKK|851|990|6.4e-30	Pkinase|34|292|1.2e-69
Q9H2K8_STE_STE20	898	Pkinase|28|277|3.5e-64
Q9H2X6_CMGC_DYRK	1198	Pkinase|199|527|6e-53
Q9H3Y6_TK_Src	488	Pkinase|231|478|1.2e-44	SH2|120|197|1.4e-19	SH3_1|58|83|0.00073
Q9H422_CMGC_DYRK	1215	Pkinase|197|525|4.2e-51
Q9HAZ1_CMGC_CLK	481	Pkinase|159|475|1.6e-66
Q9HBH9_CAMK_MAPKAPK	465	Pkinase|88|368|1.3e-62
Q9HBY8_AGC_SGK	427	Pkinase|96|352|8e-69
Q9HCP0_CK1_CK1	422	Pkinase|44|288|8.7e-35	CK1gamma_C|332|392|5.1e-19
Q9JHU3_CMGC_CDK	346	Pkinase|4|288|3.4e-63
Q9JI10_STE_STE20	445	Pkinase|28|278|1.9e-70
Q9JI11_STE_STE20	487	Pkinase|31|281|6e-71	Mst1_SARAH|432|480|7.3e-26
Q9JJX8_AGC_YANK	414	Pkinase|23|275|3.3e-62
Q9JKV2_CMGC_RCK	629	Pkinase|4|284|7.5e-76
Q9JLM8_CAMK_DCAMKL	756	Pkinase|406|663|8.3e-73	DCX|74|138|1e-23
Q9JM52_STE_STE20	1308	Pkinase|25|289|3.4e-63	CNH|1000|1278|5.4e-57
Q9JMK2_CK1_CK1	416	Pkinase|9|244|6.6e-39
Q9NBK5_AGC_NDR	459	Pkinase|94|370|9.7e-59	Pkinase_C|408|454|8.9e-05
Q9NQU5_STE_STE20	681	Pkinase|412|658|2.1e-67	PBD|11|63|1.2e-14
Q9NRH2_CAMK_CAMKL	765	Pkinase|16|269|4.5e-74
Q9NRM7_AGC_NDR	1088	Pkinase|669|973|9.1e-38	Pkinase_C|993|1046|3.7e-13	UBA|100|136|0.016
Q9NWZ3_TKL_IRAK	460	Pkinase|190|452|3.3e-54	Death|21|89|0.0059
Q9NY57_AGC_YANK	414	Pkinase|23|279|5.1e-61
Q9NYV4_CMGC_CDK	1490	Pkinase|728|1020|3.5e-71
Q9P0L2_CAMK_CAMKL	795	Pkinase|60|311|3.5e-77	KA1|750|795|1.2e-18	UBA|332|367|0.00052
Q9P1W9_CAMK_PIM	311	Pkinase|32|286|8.3e-57
Q9P286_STE_STE20	719	Pkinase|454|700|4e-68	PBD|10|63|3.6e-16
Q9QUK0_CMGC_CDKL	568	Pkinase|4|289|2.2e-73
Q9QYK9_CAMK_CAMK1	343	Pkinase|15|270|2.1e-74
Q9QYZ5_CAMK_CAMKL	504	Pkinase|28|276|2.5e-73
Q9QYZ6_CAMK_CAMKL	504	Pkinase|28|276|4.1e-70
Q9QZL0_TKL_RIPK	486	Pkinase|23|283|1.2e-40	RHIM|408|456|2.4e-11
Q9QZR5_CMGC_DYRK	1189	Pkinase|192|520|1.2e-52
Q9QZS5_AGC_SGK	367	Pkinase|36|289|1.9e-68	Pkinase_C|312|358|1.2e-08
Q9R0G8_STE_STE20	1455	Pkinase|26|313|5.7e-57	CNH|1143|1421|2.2e-40
Q9TVL3_CMGC_CDK	456	Pkinase|85|424|2.8e-59
Q9TXI1_CAMK_CAMKL	301	Pkinase|34|267|9.4e-47
Q9TXI2_TK_Fer	417	Pkinase|121|372|1.5e-46	SH2|11|91|3.2e-12
Q9TXU0_CK1_Worm6	330	Pkinase|24|291|1.5e-29
Q9TYX4_TK_Fer	545	Pkinase|215|460|3.2e-46	SH2|80|129|0.39
Q9TZM3_TKL_LRRK	1090	Pkinase|393|680|1.4e-39
Q9U3B5_TK_Fer	500	Pkinase|103|355|8.9e-45	SH2|5|76|0.13
Q9U3L3_CMGC_MAPK	398	Pkinase|34|338|7.1e-44
Q9U3M1_STE_STE20	540	Pkinase|252|500|3.5e-68	PBD|35|92|1e-17
Q9U9Y8_CMGC_MAPK	647	Pkinase|243|531|8.7e-68
Q9UA62_AGC_PDK1	320	Pkinase|26|303|5e-54
Q9UBE8_CMGC_MAPK	527	Pkinase|141|427|4.4e-67
Q9UBS0_AGC_RSK	482	Pkinase|67|328|4.9e-70	Pkinase_C|350|393|6e-12
Q9UEE5_CAMK_DAPK	414	Pkinase|64|321|1.9e-66
Q9UEW8_STE_STE20	545	Pkinase|63|337|7.4e-64	OSR1_C|452|482|3.8e-12
Q9UF33_TK_Eph	1130	Ephrin_lbd|128|301|3.6e-77	Pkinase|726|1021|1.3e-41	fn3|427|518|1.3e-09	fn3|549|621|1.2e-13	SAM_1|1059|1117|7.6e-20	GCC2_GCC3|368|402|3.6e-05
Q9UKE5_STE_STE20	1360	Pkinase|25|289|2.8e-66	CNH|1052|1330|4.4e-59
Q9UL54_STE_STE20	1235	Pkinase|30|281|1.1e-61
Q9UM73_TK_ALK	1620	Pkinase|1117|1381|1.6e-36	MAM|285|426|0.00013	Gly_rich|733|960|1.2e-14
Q9UPZ9_CMGC_RCK	632	Pkinase|4|284|7.9e-76
Q9UQ07_CMGC_RCK	419	Pkinase|4|285|1.7e-65
Q9UQ88_CMGC_CDK	783	Pkinase|426|711|6.2e-68
Q9UQM7_CAMK_CAMK2	489	Pkinase|13|271|1.1e-74	CaMKII_AD|357|484|6.2e-64
Q9V3D5_CMGC_DYRK	722	Pkinase|198|494|1.3e-58
Q9V3I5_AGC_RSK	1207	Pkinase|261|530|2e-62	Pkinase|627|886|3.8e-48
Q9V3Q6_TKL_MLK	678	Pkinase|20|264|2.1e-55
Q9V9J3_TK_Src	517	Pkinase|249|496|4.9e-51	SH2|130|207|8.1e-27	SH3_1|69|116|4.8e-18
Q9VA38_AGC_NDR	1105	Pkinase|720|878|2.3e-38	Pkinase_C|1038|1088|1.3e-09
Q9VA47_AGC_PKA	356	Pkinase|47|303|3.9e-64	Pkinase_C|323|343|0.062
Q9VCL7_CAMK_CAMKL	411	Pkinase|163|407|1.4e-54	DCX|39|102|3e-12
Q9VD82_CMGC_CDK	302	Pkinase|9|289|2.1e-63
Q9VE06_TKL_LISK	1213	Pkinase|113|305|5.9e-42
Q9VE58_CAMK_TSSK	302	Pkinase|28|291|1.6e-61
Q9VEA9_AGC_RSKL	681	Pkinase|388|436|0.49	MIT|243|308|5.8e-14	PX|13|123|7.7e-13
Q9VEN3_STE_STE20	642	Pkinase|13|263|1.2e-71
Q9VEV1_STE_STE20	569	Pkinase|293|545|4.1e-69	PBD|19|76|4.1e-15
Q9VEX2_CK1_CK1	422	Pkinase|21|256|1.5e-34	CK1gamma_C|308|393|5.4e-29
Q9VGI4_CAMK_MAPKAPK	1142	Pkinase|121|403|1.3e-61
Q9VGI5_CAMK_MAPKAPK	1090	Pkinase|69|351|1.2e-61
Q9VGP9_CAMK_CAMKL	705	Pkinase|98|349|5.1e-74
Q9VGQ0_CAMK_CAMKL	604	Pkinase|63|314|3.1e-75
Q9VI13_STE_STE20	704	Pkinase|430|681|4.2e-73	PBD|83|138|1.9e-22
Q9VJC2_CK1_CK1	390	Pkinase|27|260|2.4e-33
Q9VK37_CMGC_GSK	392	Pkinase|45|328|5.3e-53
Q9VL34_AGC_PKG	1003	Pkinase|696|951|4.9e-62	cNMP_binding|452|531|1e-14
Q9VP22_CMGC_CDK	1157	Pkinase|805|1098|3.4e-73
Q9VPC0_CMGC_CDK	952	Pkinase|558|851|4.3e-67
Q9VQE3_CK1_CK1	319	Pkinase|17|240|8.9e-38
Q9VR61_AGC_RSK	911	Pkinase|199|443|1.3e-68	Pkinase_C|479|519|5.7e-08	Pkinase|568|834|1.7e-66
Q9VT57_CMGC_CDK	454	Pkinase|26|335|6.1e-59
Q9VUQ9_AGC_MAST	2139	DUF1908|344|703|1.2e-138	Pkinase|836|1110|9.5e-66	PDZ|1509|1587|4.9e-05
Q9VWQ2_AGC_RSKR	483	Pkinase|159|431|5.6e-54
Q9VXE3_AGC_DMPK	1390	Pkinase|88|349|5.7e-57	Rho_Binding|962|1027|7.5e-19	Pkinase_C|370|413|5.8e-06	C1_1|1254|1307|7.2e-05
Q9VXN5_CMGC_SRPK	790	Pkinase|203|347|4.3e-22
Q9VYN5_CK1_CK1	344	Pkinase|17|248|8.7e-35
Q9VZI2_TK_Ack	1073	Pkinase|127|381|8.6e-39	UBA|997|1032|0.041	SH3_2|378|442|0.041
Q9VZI9_TKL_STKR	903	Pkinase|227|520|5.6e-37	Activin_recp|67|136|5.2e-05
Q9W0V1_AGC_PDK1	539	Pkinase|3|109|4.9e-25
Q9W1B0_AGC_DMPK	1637	Pkinase|101|369|1.7e-53	CNH|1211|1483|5.2e-53	C1_1|990|1040|1.2e-10	Pkinase_C|387|431|1.5e-09	PBD|1545|1560|0.011
Q9W532_CAMK_CAMKL	1398	Pkinase|141|392|4e-75
Q9WTK7_CAMK_CAMKL	436	Pkinase|52|309|3.6e-58
Q9WTL4_TK_InsR	1300	Recep_L_domain|47|157|2.2e-22	Pkinase|981|1244|1.8e-38	Furin-like|175|329|1.2e-32	fn3|608|645|0.00036	fn3|819|901|2.7e-05
Q9WTR2_STE_STE11	1291	Pkinase|654|907|4.8e-60
Q9WUA6_AGC_Akt	479	Pkinase|150|405|2.4e-75	PH|6|105|2.8e-11	Pkinase_C|425|475|2.4e-09
Q9WUI1_CMGC_MAPK	364	Pkinase|27|308|1.8e-66
Q9WUL6_STE_STE11	942	Pkinase|406|650|3.3e-42
Q9WUT3_AGC_RSK	733	Pkinase|59|318|8e-72	Pkinase_C|341|381|2.6e-11	Pkinase|415|672|2e-74
Q9WVC6_AGC_SGK	431	Pkinase|98|352|1.7e-70	Pkinase_C|375|426|6.3e-09
Q9WVL4_AGC_GRK	564	Pkinase|194|443|1.4e-62	RGS|58|174|9e-20
Q9WVS4_CMGC_RCK	420	Pkinase|4|285|1.9e-65
Q9WVS7_STE_STE7	448	Pkinase|169|419|2.4e-59	PB1|19|88|1.9e-11
Q9WVS8_CMGC_MAPK	806	Pkinase|55|347|2.2e-69
Q9XTC6_TKL_MLK	387	Pkinase|56|301|3.7e-45
Q9XTF3_CMGC_DYRK	817	Pkinase|461|774|7.1e-57
Q9XTG7_AGC_Akt	528	Pkinase|181|423|3.6e-66	PH|14|114|4.1e-11	Pkinase_C|458|503|1.4e-07
Q9XTR1_CMGC_CDK	335	Pkinase|33|317|5.8e-71
Q9XUJ7_CAMK_PKD	722	Pkinase|430|685|1.3e-64	C1_1|102|149|4.5e-11	C1_3|199|229|0.048	PH|281|364|0.035
Q9XVK4_CK1_TTBKL	425	Pkinase|31|236|2e-20
Q9XVQ7_TK_Met	442	Pkinase|138|392|1.3e-43
Q9XX60_CMGC_GSK	512	Pkinase|34|316|1.1e-45
Q9XXC0_CMGC_MAPK	381	Pkinase|31|321|4.7e-42
Q9Y145_CMGC_DYRK	907	Pkinase|592|903|1e-49
Q9Y243_AGC_Akt	479	Pkinase|150|405|2.4e-75	PH|6|105|2.8e-11	Pkinase_C|425|475|2.9e-09
Q9Y2H1_AGC_NDR	464	Pkinase|91|383|2.1e-61	Pkinase_C|401|447|5e-08
Q9Y2H9_AGC_MAST	1570	DUF1908|61|336|1.9e-144	Pkinase|376|647|4.6e-62	PDZ|973|1050|2e-09
Q9Y2U5_STE_STE11	619	Pkinase|356|615|9.6e-65	PB1|44|120|1.2e-12
Q9Y463_CMGC_DYRK	629	Pkinase|111|431|5.7e-53
Q9Y4K4_STE_STE20	846	CNH|516|816|9.4e-76	Pkinase|20|277|1.8e-63
Q9Y572_TKL_RIPK	518	Pkinase|22|280|1.5e-46
Q9Y5S2_AGC_DMPK	1711	CNH|1247|1509|1.7e-65	Pkinase|76|341|4.4e-55	DMPK_coil|878|939|1.2e-25	C1_1|1026|1076|2.5e-10	Pkinase_C|360|406|3.8e-07	PBD|1582|1600|0.002	PH|1109|1210|0.015
Q9Y6E0_STE_STE20	443	Pkinase|36|286|4e-72	DUF1241|375|430|0.0014
Q9Y6M4_CK1_CK1	455	Pkinase|43|296|1.8e-35	CK1gamma_C|328|417|1.9e-21
Q9Y6R4_STE_STE11	1608	Pkinase|1344|1601|2.6e-65
Q9Y6S9_AGC_RSKL	549	Pkinase|384|538|2e-21	MIT|49|115|3e-18
Q9Z0G2_CMGC_SRPK	565	Pkinase|78|220|2.2e-22
Q9Z139_TK_Ror	937	Pkinase|474|742|8.4e-44	Kringle|313|391|1.5e-23	Fz|170|297|4.3e-23	I-set|61|143|1.1e-17
Q9Z1B7_CMGC_MAPK	366	Pkinase|30|308|2.1e-70
Q9Z1M4_AGC_RSK	485	Pkinase|67|328|2.3e-68	Pkinase_C|350|393|2.8e-11
Q9Z1W9_STE_STE20	556	Pkinase|75|349|7.8e-64
Q9Z265_CAMK_RAD53	546	Pkinase|226|490|5.3e-74	FHA|117|195|3e-13
Q9Z2A0_AGC_PDK1	559	Pkinase|86|333|1.3e-66
Q9Z2B9_AGC_RSK	773	Pkinase|34|301|5.3e-65	Pkinase_C|321|365|1e-05	Pkinase|416|674|3.9e-65
F8WIP5_CAMK_MLCK 698 Pkinase|345|598|1.4e-68
G4SLD6_CAMK_MLCK 2783 I-set|514|605|2.3e-19 I-set|644|734|9.9e-12 I-set|743|831|4.4e-20 I-set|856|934|4.6e-15 I-set|951|1041|1.7e-17 I-set|1076|1165|2e-16 I-set|1178|1270|1.4e-14 I-set|1285|1373|5.4e-17 I-set|1495|1583|1.9e-10 I-set|1604|1694|1.8e-17 I-set|1703|1790|8.4e-20 I-set|1816|1908|3.6e-09 I-set|1922|2017|5.7e-12 I-set|2028|2117|4e-10 I-set|2254|2344|2.9e-12 I-set|2374|2458|2.9e-11 I-set|…
H2S8W7_CAMK_MLCK 791 I-set|4|85|2.7e-20 I-set|139|218|2e-10 I-set|687|775|2.7e-16 Pkinase|351|605|2.6e-48 fn3|223|306|9.6e-16
H2SXX6_CAMK_MLCK 663 Pkinase|386|637|1.3e-65
H2TWD0_CAMK_MLCK 608 Pkinase|344|596|5.4e-67
H2U7W5_CAMK_MLCK 319 Pkinase|2|207|7.8e-54 I-set|286|319|5.2e-05
H2UP21_CAMK_MLCK 781 Pkinase|355|609|5.7e-66 I-set|3|87|1.6e-10 I-set|127|215|2.9e-10 I-set|690|780|2.4e-22 fn3|226|307|8.1e-14
O01761_CAMK_MLCK 1398 Pkinase|36|195|7.5e-31 Pkinase|1110|1352|3.5e-35 I-set|845|932|2.7e-16 fn3|940|1027|9.1e-09
Q15746_CAMK_MLCK 1914 I-set|33|123|1.4e-20 I-set|161|250|1.6e-23 I-set|414|504|1.7e-20 I-set|514|600|1e-18 I-set|624|712|2.3e-22 I-set|722|809|1.3e-15 I-set|1098|1187|9e-19 I-set|1238|1327|1.4e-16 I-set|1809|1899|2.3e-27 Pkinase|1464|1719|2.3e-70 fn3|1334|1416|5.5e-16
Q23260_CAMK_MLCK 1211 Pkinase|45|300|3.6e-63
Q23551_CAMK_MLCK 7160 I-set|13|89|9e-11 I-set|103|196|5e-08 I-set|375|459|1.9e-09 I-set|982|1073|2.8e-15 I-set|1138|1206|1.9e-07 I-set|1231|1307|0.00033 I-set|1317|1391|3.5e-07 I-set|1406|1479|3.3e-06 I-set|1804|1887|2.7e-13 I-set|2099|2184|5.1e-16 I-set|2395|2478|6.1e-14 I-set|2687|2770|6.3e-13 I-set|2980|3065|8e-16 I-set3272|3361|9.3e-19 I-set3574|2656|5.1e-18 I-set|3868|3949|1.9e-11 I-set|4152…
Q32MK0_CAMK_MLCK 819 Pkinase|517|770|7.9e-67
Q6PDN3_CAMK_MLCK 1950 I-set|42|132|6.8e-20 I-set|165|254|2.8e-22 I-set|411|501|1.1e-18 I-set|511|597|4.2e-19 I-set|621|709|9.3e-20 I-set|719|806|4.3e-15 I-set|1129|1218|8.6e-18 I-set|1269|1358|4.3e-15 I-set|1840|1930|2.4e-27 Pkinase|1495|1750|3.3e-69 fn3|1365|1447|3.9e-17
Q86YV6_CAMK_MLCK 388 Pkinase|108|361|6.1e-69
Q9H1R3_CAMK_MLCK 596 Pkinase|288|540|1.7e-65
Q8WZ42_CAMK_MLCK 33423 (I-set|6|97|4.9e-20)164 (fn3|13092|13175|2.2e-09)132 Titin_Z|414|454|2.3e-11 PPAK|9260|9284|1.1e-05 Pkinase|31252|31505|1.7e-53 Receptor_2B4|4062|4107|0.42
H2FLH3_CAMK_MLCK 6831 (I-set|13|89|8.5e-11)*30 (fn3|1273|1350|6.3e-08)*31 Pkinase|5934|6189|3e-63
H2RMU5_CAMK_MLCK 28613 (I-set|6|97|2.4e-18)*120 (fn3|8777|8858|1.2e-13)*132 Pkinase|26786|27040|4.3e-47
FAL_B9ZSH8_CMGC_CDKL	630	Pkinase|392|626
FAL_C0H466_CMGC_RCK	610	Pkinase|361|606
FAL_C0H4K5_CAMK_CAMK1	1603	Pkinase|1094|1295
FAL_C0H4P3_CAMK_CAMKL	845	Pkinase|566|840
FAL_C0H4R8_CMGC_MAPK	1457	Pkinase|1219|1453
FAL_C0H4W5_CMGC_MAPK	892	Pkinase|35|810
FAL_C0H513_CMGC_CDK	542	Pkinase|294|539
FAL_C0H514_AGC_RSK	633	Pkinase|394|630
FAL_C0H5B8_CMGC_GSK	314	Pkinase|14|309
FAL_C6KSZ6_CMGC_CDK	705	Pkinase|22|499
FAL_C6KT74_TKL_MLK	2104	Pkinase|2171|2396
FAL_O77306_CMGC_SRPK	1338	Pkinase|58|850
FAL_O77344_CMGC_GSK	440	Pkinase|67|353
FAL_O77385_CMGC_CDK	1553	Pkinase|881|1530
FAL_O96134_STE_STE20	2485	Pkinase|2117|2352
FAL_O96197_TKL_LISK	1233	Pkinase|952|1206
FAL_O96226_CAMK_CAMKL	1714	Pkinase|1223|1707
FAL_P61075_CMGC_CDK	288	Pkinase|5|284
FAL_P62344_CAMK_CDPK	524	Pkinase|58|325	efhand|376|400	efhand|420|446	efhand|457|481	efhand|491|517
FAL_Q7K6A0_AGC_PKA	342	Pkinase|35|289
FAL_Q7KQK7_CMGC_MAPK	508	Pkinase|106|446
FAL_Q8I1Q9_CMGC_CDK	699	Pkinase|354|656
FAL_Q8I1T4_CMGC_CDK	1339	Pkinase|417|920
FAL_Q8I2P9_TKL_LRRK	1277	Pkinase|916|1262	MORN|45|64	MORN|69|85	MORN|92|106	SAM_2|555|602
FAL_Q8I3C3_CMGC_CDKL	591	Pkinase|355|589
FAL_Q8I3C7_CMGC_CDK	521	Pkinase|282|517
FAL_Q8I4W3_AGC_RSK	735	Pkinase|404|660	Pkinase_C|681|703
FAL_Q8I534_CAMK_CAMK1	509	Pkinase|111|364
FAL_Q8I637_STE_STE20	567	Pkinase|311|564
FAL_Q8IBS5_CAMK_CDPK	528	Pkinase|72|328	efhand|380|407 efhand|427|450	efhand|464|488	efhand|498|525
FAL_Q8IBU7_CAMK_CAMK1	509	Pkinase|240|509
FAL_Q8ICR0_CAMK_CDPK	509	Pkinase|73|206	efhand|375|401	efhand|411|434	efhand|451|471	efhand|485|503
FAL_Q8IDK6_TKL_MLK	1807	Pkinase|1570|1786	SAM_1|1311|1359
FAL_Q8IDU4_CMGC_CDK	931	Pkinase|430|684
FAL_Q8IDV5_CAMK_CDPK	568	Pkinase|130|379	efhand|430|455	efhand|467|489	efhand|501|527	efhand|538|566
FAL_Q8IDW1_CMGC_CDK	305	Pkinase|12|293
FAL_Q8IEG4_CAMK_CAMKL	367	Pkinase|108|361	DUF3354|41|85
FAL_Q8IFM1_CMGC_CDKL	622	Pkinase|384|620
FAL_Q8IID2_CAMK_CAMK1	2265	Pkinase|1821|2077	efhand|67|86	efhand|101|127
FAL_Q8IID5_CAMK_CDPK	1617	Pkinase|1180|1430	efhand|1478|1503	efhand|1512|1536	efhand|1547|1572
FAL_Q8IIE7_AGC_PDK1	525	Pkinase|36|408
FAL_Q8IIL5_CMGC_DYRK	699	Pkinase|369|687
FAL_Q8IIR9_CMGC_CK2	335	Pkinase|43|328
FAL_Q8IIT5_TKL_Dicty4	1501	Pkinase|841|1478	SAM_1|300|363
FAL_Q8IIV3_CAMK_CDPK	1620	Pkinase|193|736
FAL_Q8IJ21_CMGC_CDK	913	Pkinase|660|909
FAL_Q8IJQ1_CMGC_CDK	324	Pkinase|16|307
FAL_Q8IK72_CMGC_MAPK	241	Pkinase|11|115
FAL_Q8IK91_AGC_RSK	753	Pkinase|136|308
FAL_Q8IKT6_CAMK_CAMKL	765	Pkinase|397|647
FAL_Q8IKX5_CAMK_DCAMKL	376	Pkinase|42|309
FAL_Q8IL19_CMGC_CLK	881	Pkinase|554|874
FAL_Q8IL41_CMGC_DYRK	1268	Pkinase|789|1259
FAL_Q8IL57_CAMK_CAMKL	2247	Pkinase|119|401
FAL_Q8ILF0_CMGC_MAPK	914	Pkinase|23|312
FAL_Q8ILL6_CAMK_CDPK	284	Pkinase|22|279
FAL_Q9NJU9_CAMK_CDPK	562	Pkinase|121|373	efhand|423|449	efhand|462|481	efhand|496|517	efhand|534|559
